# Supplementary material for: Evidence for the emergence of β-trefoils by ‘Peptide Budding’ from an IgG-like β-sandwich
Source: PLoS Comput Biol. 2022 Feb 14;18(2):e1009833. doi: 10.1371/journal.pcbi.1009833 (PMC8880906; doi:10.1371/journal.pcbi.1009833)
Supplement: S1 Data — See the Methods section “Bridging Theme Search” for additional details. (XLSX) [file pcbi.1009833.s001.xlsx]

## Sheet: Sheet1
edgeid	hmmquery	hmmerscore	hmmereval	evd_pass	d1	d2	range_in_d1	range_in_d2
1	e1a8dA2_11_14	2	1.7	FALSE	e1a8dA2	e6g6mA1	131-139	31-37,44-45
2	e1a8dA2_11_14	2	1.7	FALSE	e1a8dA2	e6g6nA1	131-139	30-36,43-44
3	e1a8dA2_11_14	2	1.7	FALSE	e1a8dA2	e6g6nB1	131-139	29-35,42-43
4	e1a8dA2_11_14	2	1.7	FALSE	e1a8dA2	e6g6nC1	131-139	29-35,42-43
5	e1a8dA2_1_4	13.6	0.00027	TRUE	e1a8dA2	e4aeeA4	20-39	39-41,655-43,660-662
6	e1a8dA2_1_4	13.6	0.00027	TRUE	e1a8dA2	e4aeeB8	20-39	39-41,655-43,660-662
7	e1abrB2_2_5	14.6	0.0004	FALSE	e1abrB2	e3q0xA3	18-42,45-49	17-29,35-51
8	e1abrB2_2_5	14.9	0.00032	FALSE	e1abrB2	e3q0xB3	18-42,45-49	17-29,35-51
9	e1avwB1_10_13	14.7	0.0002	TRUE	e1avwB1	e6scxA3	635-637,644-652,655-666	283-306
10	e1avwB1_10_13	14.7	0.0002	TRUE	e1avwB1	e6scxB2	635-637,644-652,655-666	283-306
11	e1avwB1_10_13	14.7	0.0002	TRUE	e1avwB1	e6scxC2	635-637,644-652,655-666	283-306
12	e1avwB1_8_11	10.8	0.0041	FALSE	e1avwB1	e5iolA1	635-638,643-651	96-99,104-112
13	e1avwB1_8_11	10.8	0.0041	FALSE	e1avwB1	e5iolB1	635-638,643-651	96-99,104-112
14	e1avwB1_8_11	10.8	0.0041	FALSE	e1avwB1	e5iolC1	635-638,643-651	96-99,104-112
15	e1avwB1_8_11	10.8	0.0041	FALSE	e1avwB1	e5iolD1	635-638,643-651	97-100,105-113
16	e1avwB1_8_11	10.8	0.0041	FALSE	e1avwB1	e5iolE1	635-638,643-651	96-99,104-112
17	e1avwB1_8_11	10.8	0.0041	FALSE	e1avwB1	e5iolF1	635-638,643-651	97-100,105-113
18	e1avwB1_8_11	10.8	0.0041	FALSE	e1avwB1	e5iolG1	635-638,643-651	96-99,104-112
19	e1avwB1_8_11	10.8	0.0041	FALSE	e1avwB1	e5iolH1	635-638,643-651	97-100,105-113
20	e1avwB1_8_11	10.8	0.0041	FALSE	e1avwB1	e5iolI1	635-638,643-651	96-99,104-112
21	e1avwB1_8_11	10.8	0.0041	FALSE	e1avwB1	e5iolJ1	635-638,643-651	96-99,104-112
22	e1avwB1_8_11	10.8	0.0041	FALSE	e1avwB1	e5iolK1	635-638,643-651	96-99,104-112
23	e1avwB1_8_11	10.8	0.0041	FALSE	e1avwB1	e5iolL1	635-638,643-651	97-100,105-113
24	e1avwB1_8_11	10.8	0.0041	FALSE	e1avwB1	e5iomA1	635-638,643-651	97-100,105-113
25	e1avwB1_8_11	10.8	0.0041	FALSE	e1avwB1	e5iomB1	635-638,643-651	96-99,104-112
26	e1avwB1_8_11	10.8	0.0041	FALSE	e1avwB1	e5kk8A1	635-638,643-651	96-99,104-112
27	e1avwB1_8_11	10.8	0.0041	FALSE	e1avwB1	e5kk8B1	635-638,643-651	96-99,104-112
28	e1avwB1_9_12	10.2	0.0057	FALSE	e1avwB1	e5iolA1	635-638,643-652	96-99,104-113
29	e1avwB1_9_12	10.2	0.0057	FALSE	e1avwB1	e5iolB1	635-638,643-652	96-99,104-113
30	e1avwB1_9_12	10.2	0.0057	FALSE	e1avwB1	e5iolC1	635-638,643-652	96-99,104-113
31	e1avwB1_9_12	10.2	0.0057	FALSE	e1avwB1	e5iolD1	635-638,643-652	97-100,105-114
32	e1avwB1_9_12	10.2	0.0057	FALSE	e1avwB1	e5iolE1	635-638,643-652	96-99,104-113
33	e1avwB1_9_12	10.2	0.0057	FALSE	e1avwB1	e5iolF1	635-638,643-652	97-100,105-114
34	e1avwB1_9_12	10.2	0.0057	FALSE	e1avwB1	e5iolG1	635-638,643-652	96-99,104-113
35	e1avwB1_9_12	10.2	0.0057	FALSE	e1avwB1	e5iolH1	635-638,643-652	97-100,105-114
36	e1avwB1_9_12	10.2	0.0057	FALSE	e1avwB1	e5iolI1	635-638,643-652	96-99,104-113
37	e1avwB1_9_12	10.2	0.0057	FALSE	e1avwB1	e5iolJ1	635-638,643-652	96-99,104-113
38	e1avwB1_9_12	10.2	0.0057	FALSE	e1avwB1	e5iolK1	635-638,643-652	96-99,104-113
39	e1avwB1_9_12	10.2	0.0057	FALSE	e1avwB1	e5iolL1	635-638,643-652	97-100,105-114
41	e1avwB1_9_12	10.2	0.0057	FALSE	e1avwB1	e5iomB1	635-638,643-652	96-99,104-113
42	e1avwB1_9_12	10.2	0.0057	FALSE	e1avwB1	e5kk8A1	635-638,643-652	96-99,104-113
43	e1avwB1_9_12	10.2	0.0057	FALSE	e1avwB1	e5kk8B1	635-638,643-652	96-99,104-113
44	e1dfcA1_5_8	15.8	8.8e-05	TRUE	e1dfcA1	e3rrqA1	1081-1100	53-60,93-104
45	e1dfcA1_5_8	7.9	0.025	FALSE	e1dfcA1	e4y6wA1	1073-1073	2022-09-09
46	e1dfcA1_5_8	15.8	8.9e-05	TRUE	e1dfcA1	e5wt9G1	1081-1100	61-69,94-104
47	e1dfcA1_5_8	15.8	8.5e-05	TRUE	e1dfcA1	e6j14G1	1081-1100	53-56,83-59,92-104
48	e1dfcA1_5_8	15.8	8.9e-05	TRUE	e1dfcA1	e6j15C1	1081-1100	56-63,93-104
49	e1dfcA1_5_8	15.7	9.1e-05	TRUE	e1dfcA1	e6j15D1	1081-1100	58-61,83-65,93-104
50	e1dfcA1_5_8	15.8	8.9e-05	TRUE	e1dfcA1	e6jbtF1	1081-1100	55-61,73-85
51	e1dfcA1_5_8	15.8	8.8e-05	TRUE	e1dfcA1	e6jjpC1	1081-1100	85-104
52	e1dfcA1_5_8	15.8	8.9e-05	TRUE	e1dfcA1	e6jjpF1	1081-1100	85-104
53	e1dfcA1_6_9	16.2	5.2e-05	TRUE	e1dfcA1	e3rrqA1	1081-1100	53-60,93-104
54	e1dfcA1_6_9	16.2	5.3e-05	TRUE	e1dfcA1	e5wt9G1	1081-1100	61-69,94-104
55	e1dfcA1_6_9	16.2	5.1e-05	TRUE	e1dfcA1	e6j14G1	1081-1100	53-56,83-59,92-104
56	e1dfcA1_6_9	16.2	5.3e-05	TRUE	e1dfcA1	e6j15C1	1081-1100	56-63,93-104
57	e1dfcA1_6_9	16.1	5.4e-05	TRUE	e1dfcA1	e6j15D1	1081-1100	58-61,83-65,93-104
58	e1dfcA1_6_9	16.2	5.3e-05	TRUE	e1dfcA1	e6jbtF1	1081-1100	55-61,73-85
59	e1dfcA1_6_9	16.2	5.2e-05	TRUE	e1dfcA1	e6jjpC1	1081-1100	85-104
60	e1dfcA1_6_9	16.2	5.3e-05	TRUE	e1dfcA1	e6jjpF1	1081-1100	85-104
61	e1dfcA2_1_4	14.6	0.00048	FALSE	e1dfcA2	e3izsp1	1145-1158	17-30
62	e1dfcA2_1_4	14.6	0.00048	FALSE	e1dfcA2	e4v6iBp1	1145-1158	17-30
63	e1dfcA2_1_4	15.9	0.00019	FALSE	e1dfcA2	e5xy3m1	1145-1158	96-109
64	e1dfcA2_5_8	6.4	0.1	FALSE	e1dfcA2	e2yms.1	1196-1205	242-248,268-270
65	e1dfcA2_6_9	6.4	0.022	FALSE	e1dfcA2	e2yms.1	1196-1205	242-248,268-270
66	e1dfcA3_1_4	13.4	0.00011	FALSE	e1dfcA3	e2i79D2	1262-1275,1279-1286	56-62,64-78
67	e1dfcA3_1_4	13.4	0.00011	FALSE	e1dfcA3	e2i79E1	1262-1275,1279-1286	56-62,64-78
68	e1dfcA3_2_5	3.3	0.17	FALSE	e1dfcA3	e3hxjA1	1300-1309	125-134
69	e1dfcA3_2_5	3.3	0.17	FALSE	e1dfcA3	e3hxjB1	1300-1309	125-134
70	e1dfcA3_2_5	3.3	0.17	FALSE	e1dfcA3	e3hxjC1	1300-1309	125-134
72	e1dfcA3_4_7	4.4	0.22	FALSE	e1dfcA3	e3hxjA1	1302-1316	127-141
73	e1dfcA3_4_7	4.4	0.22	FALSE	e1dfcA3	e3hxjB1	1302-1316	127-141
74	e1dfcA3_4_7	4.4	0.22	FALSE	e1dfcA3	e3hxjC1	1302-1316	127-141
75	e1dfcA3_4_7	4.4	0.22	FALSE	e1dfcA3	e3hxjD1	1302-1316	127-141
76	e1dfcA3_9_12	6.8	0.017	FALSE	e1dfcA3	e3hxjA1	1361-1377	117-133
77	e1dfcA3_9_12	6.8	0.017	FALSE	e1dfcA3	e3hxjB1	1361-1377	117-133
78	e1dfcA3_9_12	6.8	0.017	FALSE	e1dfcA3	e3hxjC1	1361-1377	117-133
79	e1dfcA3_9_12	6.8	0.017	FALSE	e1dfcA3	e3hxjD1	1361-1377	117-133
80	e1dfcA4_5_8	6.5	0.054	FALSE	e1dfcA4	e1h8gA1	1419-1432	22-28,35-41
81	e1dfcA4_5_8	6.5	0.053	FALSE	e1dfcA4	e1h8gB2	1419-1432	21-27,34-40
82	e1epwA2_5_8	16.5	2.9e-05	FALSE	e1epwA2	e3b43A5	1158-1174	40-51,53-57
83	e1epwA2_6_9	15.7	3.4e-05	TRUE	e1epwA2	e3b43A5	1159-1173	41-51,53-56
84	e1epwA2_6_9	16.4	2.1e-05	TRUE	e1epwA2	e5a0dA1	1164-1185	19-24,26-41
85	e1epwA2_6_9	16.3	2.2e-05	TRUE	e1epwA2	e5a0dB2	1164-1185	20-25,27-42
86	e1epwA2_6_9	16.4	2.1e-05	TRUE	e1epwA2	e5a0dC2	1164-1185	19-24,26-41
87	e1epwA2_6_9	16.4	2.1e-05	TRUE	e1epwA2	e5a0dD3	1164-1185	19-24,26-41
88	e1epwA2_6_9	14.7	7e-05	FALSE	e1epwA2	e5a0gA1	1164-1184	20-25,27-41
89	e1epwA2_6_9	14.7	7.2e-05	FALSE	e1epwA2	e5a0gB2	1164-1184	21-26,28-42
90	e1epwA2_6_9	14.7	7e-05	FALSE	e1epwA2	e5a0gC1	1164-1184	20-25,27-41
91	e1epwA2_6_9	14.7	7e-05	FALSE	e1epwA2	e5a0gD1	1164-1184	20-25,27-41
92	e1epwA2_6_9	14.7	7e-05	FALSE	e1epwA2	e5a0gE1	1164-1184	20-25,27-41
93	e1epwA2_6_9	14.7	7e-05	FALSE	e1epwA2	e5a0gF1	1164-1184	20-25,27-41
94	e1epwA2_7_10	15.9	3.4e-05	FALSE	e1epwA2	e5a0dA1	1164-1184	19-24,26-40
95	e1epwA2_7_10	15.9	3.5e-05	FALSE	e1epwA2	e5a0dB2	1164-1184	20-25,27-41
96	e1epwA2_7_10	15.9	3.4e-05	FALSE	e1epwA2	e5a0dC2	1164-1184	19-24,26-40
97	e1epwA2_7_10	15.9	3.4e-05	FALSE	e1epwA2	e5a0dD3	1164-1184	19-24,26-40
98	e1epwA2_7_10	14.3	0.00011	FALSE	e1epwA2	e5a0gA1	1164-1183	20-25,27-40
99	e1epwA2_7_10	14.3	0.00011	FALSE	e1epwA2	e5a0gB2	1164-1183	21-26,28-41
100	e1epwA2_7_10	14.3	0.00011	FALSE	e1epwA2	e5a0gC1	1164-1183	20-25,27-40
101	e1epwA2_7_10	14.3	0.00011	FALSE	e1epwA2	e5a0gD1	1164-1183	20-25,27-40
102	e1epwA2_7_10	14.3	0.00011	FALSE	e1epwA2	e5a0gE1	1164-1183	20-25,27-40
103	e1epwA2_7_10	14.3	0.00011	FALSE	e1epwA2	e5a0gF1	1164-1183	20-25,27-40
104	e1g82B1_3_6	14.8	0.00056	FALSE	e1g82B1	e4ru5A1	96-116	311-331
105	e1g82B1_3_6	14.8	0.00056	FALSE	e1g82B1	e4ru5B1	96-116	311-331
106	e1g82B1_3_6	14.8	0.00056	FALSE	e1g82B1	e4ru5C2	96-116	311-331
107	e1g82B1_4_7	15.9	0.00018	TRUE	e1g82B1	e4ru5A1	97-116	312-331
108	e1g82B1_4_7	15.9	0.00018	TRUE	e1g82B1	e4ru5B1	97-116	312-331
109	e1g82B1_4_7	15.9	0.00018	TRUE	e1g82B1	e4ru5C2	97-116	312-331
110	e1g82B1_6_9	12	0.0029	FALSE	e1g82B1	e4ov8A2	118-147	28-37,58-77
111	e1g82B1_6_9	14.6	0.00046	TRUE	e1g82B1	e6lrfA1	126-149	87-110
112	e1g82B1_6_9	14.6	0.00046	TRUE	e1g82B1	e6lrfB1	126-149	87-110
113	e1g82B1_6_9	14.6	0.00046	TRUE	e1g82B1	e6lrgA1	126-149	87-110
114	e1g82B1_6_9	14.6	0.00046	TRUE	e1g82B1	e6lrgB1	126-149	87-110
115	e1g82B1_6_9	14.6	0.00046	TRUE	e1g82B1	e6lrhA1	126-149	87-110
116	e1g82B1_6_9	14.6	0.00046	TRUE	e1g82B1	e6lrhB1	126-149	87-110
117	e1g82B1_7_10	14.8	0.00038	FALSE	e1g82B1	e6lrfA1	127-149	88-110
118	e1g82B1_7_10	14.8	0.00038	FALSE	e1g82B1	e6lrfB1	127-149	88-110
119	e1g82B1_7_10	14.8	0.00038	FALSE	e1g82B1	e6lrgA1	127-149	88-110
120	e1g82B1_7_10	14.8	0.00038	FALSE	e1g82B1	e6lrgB1	127-149	88-110
121	e1g82B1_7_10	14.8	0.00038	FALSE	e1g82B1	e6lrhA1	127-149	88-110
122	e1g82B1_7_10	14.8	0.00038	FALSE	e1g82B1	e6lrhB1	127-149	88-110
123	e1ggpB2_4_7	9.5	0.018	FALSE	e1ggpB2	e2g99A1	59-74	206-210,215-225
124	e1ggpB2_4_7	9.5	0.018	FALSE	e1ggpB2	e2g99B1	59-74	206-210,215-225
125	e1ggpB2_4_7	9.4	0.018	FALSE	e1ggpB2	e2g9aA1	59-74	212-216,221-231
126	e1ggpB2_4_7	9.3	0.019	FALSE	e1ggpB2	e2gnqA1	59-74	225-229,234-244
127	e1ggpB2_4_7	9.5	0.017	FALSE	e1ggpB2	e2h13A1	59-74	204-208,213-223
128	e1ggpB2_4_7	9.5	0.017	FALSE	e1ggpB2	e2h14A1	59-74	204-208,213-223
129	e1ggpB2_4_7	9.5	0.018	FALSE	e1ggpB2	e2h68A1	59-74	205-209,214-224
130	e1ggpB2_4_7	9.4	0.018	FALSE	e1ggpB2	e2h68B1	59-74	207-211,216-226
131	e1ggpB2_4_7	9.5	0.018	FALSE	e1ggpB2	e2h6kA1	59-74	206-210,215-225
132	e1ggpB2_4_7	9.4	0.018	FALSE	e1ggpB2	e2h6kB1	59-74	207-211,216-226
133	e1ggpB2_4_7	9.5	0.018	FALSE	e1ggpB2	e2h6nA1	59-74	205-209,214-224
134	e1ggpB2_4_7	9.5	0.018	FALSE	e1ggpB2	e2h6nB1	59-74	206-210,215-225
135	e1ggpB2_4_7	9.5	0.018	FALSE	e1ggpB2	e2h6qA1	59-74	205-209,214-224
136	e1ggpB2_4_7	9.5	0.018	FALSE	e1ggpB2	e2h6qB1	59-74	205-209,214-224
137	e1ggpB2_4_7	9.4	0.019	FALSE	e1ggpB2	e2h9lA1	59-74	222-226,231-241
138	e1ggpB2_4_7	9.5	0.018	FALSE	e1ggpB2	e2h9mA1	59-74	205-209,214-224
139	e1ggpB2_4_7	9.5	0.018	FALSE	e1ggpB2	e2h9mC1	59-74	205-209,214-224
140	e1ggpB2_4_7	9.5	0.018	FALSE	e1ggpB2	e2h9nA1	59-74	205-209,214-224
141	e1ggpB2_4_7	9.5	0.018	FALSE	e1ggpB2	e2h9nC1	59-74	205-209,214-224
142	e1ggpB2_4_7	9.5	0.018	FALSE	e1ggpB2	e2h9pA1	59-74	205-209,214-224
143	e1ggpB2_4_7	9.5	0.018	FALSE	e1ggpB2	e2o9kA1	59-74	205-209,214-224
144	e1ggpB2_4_7	9.5	0.018	FALSE	e1ggpB2	e2o9kC1	59-74	205-209,214-224
145	e1ggpB2_4_7	9.5	0.018	FALSE	e1ggpB2	e2xl2A1	59-74	205-209,214-224
146	e1ggpB2_4_7	9.5	0.018	FALSE	e1ggpB2	e2xl2B1	59-74	205-209,214-224
147	e1ggpB2_4_7	9.5	0.017	FALSE	e1ggpB2	e2xl3A1	59-74	204-208,213-223
148	e1ggpB2_4_7	9.5	0.018	FALSE	e1ggpB2	e2xl3B1	59-74	205-209,214-224
149	e1ggpB2_4_7	9.5	0.018	FALSE	e1ggpB2	e3eg6A1	59-74	205-209,214-224
150	e1ggpB2_4_7	9.5	0.017	FALSE	e1ggpB2	e3emhA1	59-74	203-207,212-222
151	e1ggpB2_4_7	9.4	0.018	FALSE	e1ggpB2	e3mxxA1	59-74	216-220,225-235
152	e1ggpB2_4_7	9.5	0.018	FALSE	e1ggpB2	e3n0dA1	59-74	205-209,214-224
153	e1ggpB2_4_7	9.5	0.018	FALSE	e1ggpB2	e3n0eA1	59-74	205-209,214-224
154	e1ggpB2_4_7	9.5	0.018	FALSE	e1ggpB2	e3p4fA1	59-74	205-209,214-224
155	e1ggpB2_4_7	9.5	0.017	FALSE	e1ggpB2	e3pslA1	59-74	204-208,213-223
156	e1ggpB2_4_7	9.5	0.017	FALSE	e1ggpB2	e3pslB1	59-74	204-208,213-223
157	e1ggpB2_4_7	9.5	0.018	FALSE	e1ggpB2	e3smrA1	59-74	205-209,214-224
158	e1ggpB2_4_7	9.5	0.018	FALSE	e1ggpB2	e3smrB1	59-74	205-209,214-224
159	e1ggpB2_4_7	9.5	0.018	FALSE	e1ggpB2	e3smrC1	59-74	205-209,214-224
160	e1ggpB2_4_7	9.5	0.018	FALSE	e1ggpB2	e3smrD1	59-74	205-209,214-224
161	e1ggpB2_4_7	9.5	0.018	FALSE	e1ggpB2	e3ur4A1	59-74	205-209,214-224
162	e1ggpB2_4_7	9.5	0.018	FALSE	e1ggpB2	e3ur4B1	59-74	205-209,214-224
163	e1ggpB2_4_7	9.5	0.018	FALSE	e1ggpB2	e3uvkA1	59-74	205-209,214-224
164	e1ggpB2_4_7	9.5	0.018	FALSE	e1ggpB2	e3uvlA1	59-74	205-209,214-224
165	e1ggpB2_4_7	9.5	0.018	FALSE	e1ggpB2	e3uvmA1	59-74	205-209,214-224
166	e1ggpB2_4_7	9.5	0.018	FALSE	e1ggpB2	e3uvnA1	59-74	205-209,214-224
167	e1ggpB2_4_7	9.5	0.018	FALSE	e1ggpB2	e3uvnC1	59-74	205-209,214-224
168	e1ggpB2_4_7	9.5	0.018	FALSE	e1ggpB2	e3uvoA1	59-74	205-209,214-224
169	e1ggpB2_4_7	9.5	0.018	FALSE	e1ggpB2	e4a7jA1	59-74	205-209,214-224
170	e1ggpB2_4_7	9.5	0.018	FALSE	e1ggpB2	e4cy1A1	59-74	205-209,214-224
171	e1ggpB2_4_7	9.5	0.017	FALSE	e1ggpB2	e4cy1B1	59-74	204-208,213-223
172	e1ggpB2_4_7	9.5	0.018	FALSE	e1ggpB2	e4cy2A1	59-74	205-209,214-224
173	e1ggpB2_4_7	9.5	0.018	FALSE	e1ggpB2	e4erqA1	59-74	205-209,214-224
174	e1ggpB2_4_7	9.5	0.018	FALSE	e1ggpB2	e4erqB1	59-74	213-217,222-232
175	e1ggpB2_4_7	9.5	0.018	FALSE	e1ggpB2	e4erqC1	59-74	213-217,222-232
176	e1ggpB2_4_7	9.5	0.018	FALSE	e1ggpB2	e4eryA1	59-74	213-217,222-232
177	e1ggpB2_4_7	9.5	0.018	FALSE	e1ggpB2	e4erzA1	59-74	205-209,214-224
178	e1ggpB2_4_7	9.5	0.018	FALSE	e1ggpB2	e4erzB1	59-74	213-217,222-232
179	e1ggpB2_4_7	9.5	0.018	FALSE	e1ggpB2	e4erzC1	59-74	213-217,222-232
180	e1ggpB2_4_7	9.5	0.018	FALSE	e1ggpB2	e4es0A1	59-74	213-217,222-232
181	e1ggpB2_4_7	9.5	0.018	FALSE	e1ggpB2	e4esgA1	59-74	213-217,222-232
182	e1ggpB2_4_7	9.5	0.018	FALSE	e1ggpB2	e4esgB1	59-74	213-217,222-232
183	e1ggpB2_4_7	9.5	0.018	FALSE	e1ggpB2	e4ewrA1	59-74	213-217,222-232
184	e1ggpB2_4_7	9.5	0.018	FALSE	e1ggpB2	e4gm3A1	59-74	205-209,214-224
185	e1ggpB2_4_7	9.5	0.018	FALSE	e1ggpB2	e4gm3B1	59-74	205-209,214-224
186	e1ggpB2_4_7	9.5	0.018	FALSE	e1ggpB2	e4gm3C1	59-74	205-209,214-224
187	e1ggpB2_4_7	9.5	0.018	FALSE	e1ggpB2	e4gm3D1	59-74	205-209,214-224
188	e1ggpB2_4_7	9.5	0.018	FALSE	e1ggpB2	e4gm3E1	59-74	205-209,214-224
189	e1ggpB2_4_7	9.5	0.018	FALSE	e1ggpB2	e4gm3F1	59-74	205-209,214-224
190	e1ggpB2_4_7	9.5	0.018	FALSE	e1ggpB2	e4gm3G1	59-74	205-209,214-224
191	e1ggpB2_4_7	9.5	0.018	FALSE	e1ggpB2	e4gm3H1	59-74	205-209,214-224
192	e1ggpB2_4_7	9.5	0.018	FALSE	e1ggpB2	e4gm8A1	59-74	205-209,214-224
193	e1ggpB2_4_7	9.5	0.017	FALSE	e1ggpB2	e4gm8B1	59-74	203-207,212-222
194	e1ggpB2_4_7	9.5	0.018	FALSE	e1ggpB2	e4gm8C1	59-74	205-209,214-224
195	e1ggpB2_4_7	9.5	0.018	FALSE	e1ggpB2	e4gm8D1	59-74	205-209,214-224
196	e1ggpB2_4_7	9.4	0.018	FALSE	e1ggpB2	e4gm9A1	59-74	212-216,221-231
197	e1ggpB2_4_7	9.4	0.018	FALSE	e1ggpB2	e4gm9B1	59-74	211-215,220-230
198	e1ggpB2_4_7	9.4	0.018	FALSE	e1ggpB2	e4gmbA1	59-74	208-212,217-227
199	e1ggpB2_4_7	9.5	0.018	FALSE	e1ggpB2	e4ia9A1	59-74	206-210,215-225
200	e1ggpB2_4_7	9.5	0.018	FALSE	e1ggpB2	e4o45A1	59-74	206-210,215-225
201	e1ggpB2_4_7	9.5	0.018	FALSE	e1ggpB2	e4ql1A1	59-74	205-209,214-224
202	e1ggpB2_4_7	9.5	0.018	FALSE	e1ggpB2	e4ql1B1	59-74	205-209,214-224
203	e1ggpB2_4_7	9.5	0.018	FALSE	e1ggpB2	e4qqeA1	59-74	205-209,214-224
204	e1ggpB2_4_7	9.5	0.018	FALSE	e1ggpB2	e4y7rA1	59-74	205-209,214-224
205	e1ggpB2_4_7	9.5	0.018	FALSE	e1ggpB2	e5ealA1	59-74	205-209,214-224
206	e1ggpB2_4_7	9.5	0.018	FALSE	e1ggpB2	e5ealB1	59-74	205-209,214-224
207	e1ggpB2_4_7	9.5	0.018	FALSE	e1ggpB2	e5eamA1	59-74	205-209,214-224
208	e1ggpB2_4_7	9.5	0.018	FALSE	e1ggpB2	e5eamB1	59-74	205-209,214-224
209	e1ggpB2_4_7	9.4	0.018	FALSE	e1ggpB2	e5eapA1	59-74	213-217,222-232
210	e1ggpB2_4_7	9.5	0.018	FALSE	e1ggpB2	e5earA1	59-74	205-209,214-224
211	e1ggpB2_4_7	9.5	0.018	FALSE	e1ggpB2	e5earB1	59-74	205-209,214-224
212	e1ggpB2_4_7	9.5	0.017	FALSE	e1ggpB2	e5m23A1	59-74	203-207,212-222
213	e1ggpB2_4_7	9.5	0.017	FALSE	e1ggpB2	e5m25A1	59-74	203-207,212-222
214	e1ggpB2_4_7	9.5	0.018	FALSE	e1ggpB2	e5sxmA1	59-74	205-209,214-224
215	e1ggpB2_4_7	9.5	0.017	FALSE	e1ggpB2	e5sxmB1	59-74	204-208,213-223
216	e1ggpB2_4_7	9.5	0.018	FALSE	e1ggpB2	e5vfcA1	59-74	205-209,214-224
217	e1ggpB2_4_7	9.5	0.018	FALSE	e1ggpB2	e6bynW1	59-74	206-210,215-225
218	e1ggpB2_4_7	9.5	0.018	FALSE	e1ggpB2	e6d9xA1	59-74	206-210,215-225
219	e1ggpB2_4_7	9.5	0.018	FALSE	e1ggpB2	e6daiA1	59-74	206-210,215-225
220	e1ggpB2_4_7	9.5	0.018	FALSE	e1ggpB2	e6dakA1	59-74	205-209,214-224
221	e1ggpB2_4_7	9.5	0.017	FALSE	e1ggpB2	e6darA1	59-74	205-209,214-224
222	e1ggpB2_4_7	9.5	0.018	FALSE	e1ggpB2	e6dasA1	59-74	206-210,215-225
223	e1ggpB2_4_7	9.5	0.018	FALSE	e1ggpB2	e6dasB1	59-74	205-209,214-224
224	e1ggpB2_4_7	9.5	0.018	FALSE	e1ggpB2	e6dy7A1	59-74	205-209,214-224
225	e1ggpB2_4_7	9.5	0.018	FALSE	e1ggpB2	e6dyaA1	59-74	206-210,215-225
226	e1ggpB2_4_7	9.5	0.017	FALSE	e1ggpB2	e6e1yA1	59-74	204-208,213-223
227	e1ggpB2_4_7	9.5	0.017	FALSE	e1ggpB2	e6e1yB1	59-74	204-208,213-223
228	e1ggpB2_4_7	9.4	0.018	FALSE	e1ggpB2	e6e1zA1	59-74	208-212,217-227
229	e1ggpB2_4_7	9.5	0.018	FALSE	e1ggpB2	e6e1zB1	59-74	206-210,215-225
230	e1ggpB2_4_7	9.5	0.018	FALSE	e1ggpB2	e6e22A1	59-74	205-209,214-224
231	e1ggpB2_4_7	9.5	0.018	FALSE	e1ggpB2	e6e22B1	59-74	205-209,214-224
232	e1ggpB2_4_7	9.5	0.017	FALSE	e1ggpB2	e6e23A1	59-74	204-208,213-223
233	e1ggpB2_4_7	9.5	0.017	FALSE	e1ggpB2	e6e23B1	59-74	204-208,213-223
234	e1ggpB2_4_7	9.4	0.018	FALSE	e1ggpB2	e6iamA1	59-74	207-211,216-226
235	e1ggpB2_4_7	9.5	0.017	FALSE	e1ggpB2	e6kiuR1	59-74	203-207,212-222
236	e1ggpB2_4_7	9.5	0.017	FALSE	e1ggpB2	e6kivR1	59-74	203-207,212-222
237	e1ggpB2_4_7	9.5	0.017	FALSE	e1ggpB2	e6kiwR1	59-74	203-207,212-222
238	e1ggpB2_4_7	9.5	0.017	FALSE	e1ggpB2	e6kixR1	59-74	203-207,212-222
239	e1ggpB2_4_7	9.5	0.017	FALSE	e1ggpB2	e6kizR1	59-74	203-207,212-222
240	e1ggpB2_4_7	9.5	0.017	FALSE	e1ggpB2	e6ofzA1	59-74	204-208,213-223
241	e1ggpB2_4_7	9.5	0.018	FALSE	e1ggpB2	e6oi0A1	59-74	205-209,214-224
242	e1ggpB2_4_7	9.5	0.018	FALSE	e1ggpB2	e6oi1A1	59-74	205-209,214-224
243	e1ggpB2_4_7	9.5	0.018	FALSE	e1ggpB2	e6oi2A1	59-74	205-209,214-224
244	e1ggpB2_4_7	9.5	0.018	FALSE	e1ggpB2	e6oi3A1	59-74	205-209,214-224
245	e1ggpB2_4_7	9.5	0.018	FALSE	e1ggpB2	e6pg3A1	59-74	205-209,214-224
246	e1ggpB2_4_7	9.5	0.018	FALSE	e1ggpB2	e6pg3B1	59-74	205-209,214-224
247	e1ggpB2_4_7	9.5	0.018	FALSE	e1ggpB2	e6pg4A1	59-74	206-210,215-225
248	e1ggpB2_4_7	9.5	0.018	FALSE	e1ggpB2	e6pg5A1	59-74	206-210,215-225
249	e1ggpB2_4_7	9.5	0.018	FALSE	e1ggpB2	e6pg6A1	59-74	205-209,214-224
250	e1ggpB2_4_7	9.5	0.018	FALSE	e1ggpB2	e6pg6B1	59-74	205-209,214-224
251	e1ggpB2_4_7	9.5	0.018	FALSE	e1ggpB2	e6pg7A1	59-74	206-210,215-225
252	e1ggpB2_4_7	9.5	0.018	FALSE	e1ggpB2	e6pg8A1	59-74	205-209,214-224
253	e1ggpB2_4_7	9.4	0.018	FALSE	e1ggpB2	e6pg8B1	59-74	215-219,224-234
254	e1ggpB2_4_7	9.5	0.018	FALSE	e1ggpB2	e6pg8C1	59-74	205-209,214-224
255	e1ggpB2_4_7	9.5	0.018	FALSE	e1ggpB2	e6pg8D1	59-74	205-209,214-224
256	e1ggpB2_4_7	9.5	0.018	FALSE	e1ggpB2	e6pg9A1	59-74	205-209,214-224
257	e1ggpB2_4_7	9.5	0.018	FALSE	e1ggpB2	e6pg9B1	59-74	205-209,214-224
258	e1ggpB2_4_7	9.5	0.018	FALSE	e1ggpB2	e6pgaA1	59-74	206-210,215-225
259	e1ggpB2_4_7	9.5	0.018	FALSE	e1ggpB2	e6pgbA1	59-74	206-210,215-225
260	e1ggpB2_4_7	9.5	0.018	FALSE	e1ggpB2	e6pgcA1	59-74	206-210,215-225
261	e1ggpB2_4_7	9.5	0.018	FALSE	e1ggpB2	e6pgdA1	59-74	206-210,215-225
262	e1ggpB2_4_7	9.5	0.018	FALSE	e1ggpB2	e6pgeA1	59-74	206-210,215-225
263	e1ggpB2_4_7	9.5	0.018	FALSE	e1ggpB2	e6pgfA1	59-74	206-210,215-225
264	e1ggpB2_4_7	9.5	0.017	FALSE	e1ggpB2	e6pwvB1	59-74	204-208,213-223
265	e1ggpB2_4_7	9.5	0.017	FALSE	e1ggpB2	e6pwwB1	59-74	204-208,213-223
266	e1ggpB2_4_7	9.5	0.018	FALSE	e1ggpB2	e6u5mA1	59-74	205-209,214-224
267	e1ggpB2_4_7	9.5	0.018	FALSE	e1ggpB2	e6u5mB1	59-74	205-209,214-224
268	e1ggpB2_4_7	9.5	0.018	FALSE	e1ggpB2	e6u5yA1	59-74	205-209,214-224
269	e1ggpB2_4_7	9.5	0.018	FALSE	e1ggpB2	e6u5yB1	59-74	205-209,214-224
270	e1ggpB2_4_7	9.4	0.018	FALSE	e1ggpB2	e6u6wA1	59-74	212-216,221-231
271	e1ggpB2_4_7	9.4	0.018	FALSE	e1ggpB2	e6u6wB1	59-74	212-216,221-231
272	e1ggpB2_4_7	9.4	0.018	FALSE	e1ggpB2	e6u80A1	59-74	212-216,221-231
273	e1ggpB2_4_7	9.4	0.018	FALSE	e1ggpB2	e6u80B1	59-74	212-216,221-231
274	e1ggpB2_4_7	9.4	0.018	FALSE	e1ggpB2	e6u8bA1	59-74	212-216,221-231
275	e1ggpB2_4_7	9.4	0.018	FALSE	e1ggpB2	e6u8bB1	59-74	212-216,221-231
276	e1ggpB2_4_7	9.5	0.018	FALSE	e1ggpB2	e6u8lA1	59-74	205-209,214-224
277	e1ggpB2_4_7	9.5	0.018	FALSE	e1ggpB2	e6u8lB1	59-74	205-209,214-224
278	e1ggpB2_4_7	9.5	0.018	FALSE	e1ggpB2	e6u8oA1	59-74	205-209,214-224
279	e1ggpB2_4_7	9.4	0.018	FALSE	e1ggpB2	e6ucsA1	59-74	213-217,222-232
280	e1ggpB2_4_7	9.4	0.018	FALSE	e1ggpB2	e6ucsB1	59-74	212-216,221-231
281	e1ggpB2_4_7	9.2	0.021	FALSE	e1ggpB2	e6ufxA1	59-74	204-208,213-223
282	e1ggpB2_4_7	9.4	0.018	FALSE	e1ggpB2	e6ujhA1	59-74	214-218,223-233
283	e1ggpB2_7_10	13.7	0.00062	FALSE	e1ggpB2	e4y9tA2	78-90	193-205
284	e1ggpB2_7_10	13.7	0.00062	FALSE	e1ggpB2	e5br1A1	78-90	193-205
285	e1ggpB2_9_12	15.9	8.5e-05	FALSE	e1ggpB2	e2khzA1	92-100,116-121	110-118,121-126
286	e1ggpB2_9_12	15.9	8.5e-05	FALSE	e1ggpB2	e2khzB1	92-100,116-121	110-118,121-126
287	e1ggpB2_9_12	16.2	6.9e-05	FALSE	e1ggpB2	e2klhA1	92-100,116-121	100-108,111-116
288	e1ggpB2_9_12	16.2	6.9e-05	FALSE	e1ggpB2	e2klhB1	92-100,116-121	100-108,111-116
289	e1ggpB2_9_12	16.2	6.8e-05	FALSE	e1ggpB2	e4fyhA3	92-100,116-121	100-108,111-116
290	e1ggpB2_9_12	16.2	6.8e-05	FALSE	e1ggpB2	e4fyhB3	92-100,116-121	100-108,111-116
291	e1ggpB2_9_12	16.2	6.8e-05	FALSE	e1ggpB2	e4fyhC3	92-100,116-121	100-108,111-116
292	e1ggpB2_9_12	16.2	6.8e-05	FALSE	e1ggpB2	e4fyhD1	92-100,116-121	100-108,111-116
293	e1ggpB2_9_12	16.2	6.8e-05	FALSE	e1ggpB2	e4fyiA3	92-100,116-121	100-108,111-116
294	e1ggpB2_9_12	16.2	6.8e-05	FALSE	e1ggpB2	e4fyiB2	92-100,116-121	100-108,111-116
295	e1ggpB2_9_12	16.2	6.7e-05	FALSE	e1ggpB2	e4fyiC3	92-100,116-121	100-108,111-116
296	e1ggpB2_9_12	16.2	6.7e-05	FALSE	e1ggpB2	e4fyiD3	92-100,116-121	100-108,111-116
297	e1ggpB2_9_12	16.3	6.6e-05	FALSE	e1ggpB2	e4fykA3	92-100,116-121	100-108,111-116
298	e1ggpB2_9_12	16.2	6.8e-05	FALSE	e1ggpB2	e4fykB3	92-100,116-121	100-108,111-116
299	e1ggpB2_9_12	16.3	6.6e-05	FALSE	e1ggpB2	e4fykC3	92-100,116-121	100-108,111-116
300	e1ggpB2_9_12	16.2	6.9e-05	FALSE	e1ggpB2	e4fykD3	92-100,116-121	100-108,111-116
301	e1ggpB2_9_12	16.2	6.9e-05	FALSE	e1ggpB2	e4kxlA1	92-100,116-121	100-108,111-116
302	e1ggpB2_9_12	16.2	6.9e-05	FALSE	e1ggpB2	e4kxlB1	92-100,116-121	100-108,111-116
303	e1ggpB2_9_12	16.2	6.9e-05	FALSE	e1ggpB2	e4kxlC1	92-100,116-121	100-108,111-116
304	e1ggpB2_9_12	16.2	6.9e-05	FALSE	e1ggpB2	e4kxlD1	92-100,116-121	100-108,111-116
305	e1ggpB2_9_12	16.2	6.9e-05	FALSE	e1ggpB2	e4kxmA1	92-100,116-121	100-108,111-116
306	e1ggpB2_9_12	16.2	6.9e-05	FALSE	e1ggpB2	e4kxmB1	92-100,116-121	100-108,111-116
307	e1ggpB2_9_12	16.2	6.9e-05	FALSE	e1ggpB2	e4kxmC1	92-100,116-121	100-108,111-116
308	e1ggpB2_9_12	16.2	6.9e-05	FALSE	e1ggpB2	e4kxmD1	92-100,116-121	100-108,111-116
309	e1ggpB2_9_12	16.2	6.8e-05	FALSE	e1ggpB2	e4kxnA1	92-100,116-121	100-108,111-116
310	e1ggpB2_9_12	16.2	6.9e-05	FALSE	e1ggpB2	e4kxnB1	92-100,116-121	100-108,111-116
311	e1ggpB2_9_12	16.2	6.9e-05	FALSE	e1ggpB2	e4kxnC1	92-100,116-121	100-108,111-116
312	e1ggpB2_9_12	16.2	6.8e-05	FALSE	e1ggpB2	e4kxnD1	92-100,116-121	100-108,111-116
313	e1ggpB2_9_12	16.2	6.9e-05	FALSE	e1ggpB2	e4p5dA1	92-100,116-121	100-108,111-116
314	e1ggpB2_9_12	16.2	6.9e-05	FALSE	e1ggpB2	e4p5dC1	92-100,116-121	100-108,111-116
315	e1ggpB2_9_12	16.2	7e-05	FALSE	e1ggpB2	e4p5eA1	92-100,116-121	102-110,113-118
316	e1ggpB2_9_12	16.2	7.2e-05	FALSE	e1ggpB2	e4p5eB1	92-100,116-121	102-110,113-118
317	e1hcdA1_6_9	8.5	0.006	FALSE	e1hcdA1	e2yqbA5	68-82	73-84,86-88
319	e1hcdA1_6_9	8.1	0.0079	FALSE	e1hcdA1	e3ziyA2	68-82	73-84,86-88
320	e1hcdA1_6_9	8.1	0.008	FALSE	e1hcdA1	e4ax3A5	68-82	74-85,87-89
321	e1hcdA1_6_9	8.1	0.0079	FALSE	e1hcdA1	e4ax3B5	68-82	73-84,86-88
322	e1hcdA1_6_9	8.1	0.0079	FALSE	e1hcdA1	e4ax3C5	68-82	73-84,86-88
323	e1hcdA1_6_9	8.1	0.008	FALSE	e1hcdA1	e4ax3D5	68-82	75-86,88-90
324	e1hcdA1_6_9	8.1	0.0079	FALSE	e1hcdA1	e5oboA2	68-82	73-84,86-88
325	e1hcdA1_6_9	8.1	0.0079	FALSE	e1hcdA1	e5ocbA2	68-82	73-84,86-88
326	e1hcdA1_6_9	8.1	0.0079	FALSE	e1hcdA1	e5ocfA1	68-82	73-84,86-88
327	e1hcdA1_6_9	8.1	0.0079	FALSE	e1hcdA1	e6f1qA1	68-82	73-84,86-88
328	e1hcdA1_6_9	8.1	0.0078	FALSE	e1hcdA1	e6fjaA2	68-82	72-83,85-87
329	e1hcdA1_6_9	8.1	0.0078	FALSE	e1hcdA1	e6qptA1	68-82	71-82,84-86
330	e1hcdA1_6_9	8.1	0.0078	FALSE	e1hcdA1	e6qptB2	68-82	71-82,84-86
331	e1hcdA1_6_9	8.1	0.0078	FALSE	e1hcdA1	e6qptC2	68-82	72-83,85-87
332	e1hcdA1_6_9	8.1	0.0078	FALSE	e1hcdA1	e6qptD2	68-82	71-82,84-86
334	e1hcdA1_6_9	8.1	0.0078	FALSE	e1hcdA1	e6qptF2	68-82	71-82,84-86
335	e1hcdA1_6_9	8.1	0.0078	FALSE	e1hcdA1	e6qpuA2	68-82	71-82,84-86
336	e1hcdA1_6_9	8.1	0.0078	FALSE	e1hcdA1	e6qpuB1	68-82	71-82,84-86
337	e1hcdA1_6_9	8.1	0.0079	FALSE	e1hcdA1	e6qpuC2	68-82	73-84,86-88
338	e1hcdA1_6_9	8.1	0.0078	FALSE	e1hcdA1	e6qpuD2	68-82	71-82,84-86
339	e1hcdA1_6_9	8.1	0.0078	FALSE	e1hcdA1	e6qpuE2	68-82	72-83,85-87
341	e1hcdA1_6_9	8.1	0.0079	FALSE	e1hcdA1	e6qpvA2	68-82	73-84,86-88
342	e1hcdA1_6_9	8.1	0.0078	FALSE	e1hcdA1	e6qpvI1	68-82	72-83,85-87
343	e1hcdA1_6_9	8.1	0.0078	FALSE	e1hcdA1	e6qpxA3	68-82	72-83,85-87
344	e1hcdA1_6_9	8.1	0.0078	FALSE	e1hcdA1	e6qpxI2	68-82	72-83,85-87
345	e1hcdA1_6_9	8.1	0.0078	FALSE	e1hcdA1	e6qpzA1	68-82	72-83,85-87
346	e1hcdA1_6_9	8.1	0.0078	FALSE	e1hcdA1	e6qpzI2	68-82	72-83,85-87
347	e1hcdA1_6_9	8.1	0.0078	FALSE	e1hcdA1	e6qq0A1	68-82	72-83,85-87
348	e1hcdA1_6_9	8.1	0.0078	FALSE	e1hcdA1	e6qq1A2	68-82	72-83,85-87
349	e1hcdA1_6_9	8.1	0.0079	FALSE	e1hcdA1	e6qq2A1	68-82	73-84,86-88
350	e1hcdA1_7_10	8.3	0.015	FALSE	e1hcdA1	e2yqbA5	68-82	73-84,86-88
351	e1hcdA1_7_10	7.7	0.022	FALSE	e1hcdA1	e3zbmA2	68-82	72-83,85-87
352	e1hcdA1_7_10	7.9	0.02	FALSE	e1hcdA1	e3ziyA2	68-82	73-84,86-88
353	e1hcdA1_7_10	7.9	0.02	FALSE	e1hcdA1	e4ax3A5	68-82	74-85,87-89
354	e1hcdA1_7_10	7.9	0.02	FALSE	e1hcdA1	e4ax3B5	68-82	73-84,86-88
355	e1hcdA1_7_10	7.9	0.02	FALSE	e1hcdA1	e4ax3C5	68-82	73-84,86-88
356	e1hcdA1_7_10	7.9	0.021	FALSE	e1hcdA1	e4ax3D5	68-82	75-86,88-90
357	e1hcdA1_7_10	7.9	0.02	FALSE	e1hcdA1	e5oboA2	68-82	73-84,86-88
358	e1hcdA1_7_10	7.9	0.02	FALSE	e1hcdA1	e5ocbA2	68-82	73-84,86-88
359	e1hcdA1_7_10	7.9	0.02	FALSE	e1hcdA1	e5ocfA1	68-82	73-84,86-88
360	e1hcdA1_7_10	7.9	0.02	FALSE	e1hcdA1	e6f1qA1	68-82	73-84,86-88
361	e1hcdA1_7_10	7.9	0.02	FALSE	e1hcdA1	e6fjaA2	68-82	72-83,85-87
362	e1hcdA1_7_10	7.9	0.02	FALSE	e1hcdA1	e6qptA1	68-82	71-82,84-86
363	e1hcdA1_7_10	7.9	0.02	FALSE	e1hcdA1	e6qptB2	68-82	71-82,84-86
364	e1hcdA1_7_10	7.9	0.02	FALSE	e1hcdA1	e6qptC2	68-82	72-83,85-87
365	e1hcdA1_7_10	7.9	0.02	FALSE	e1hcdA1	e6qptD2	68-82	71-82,84-86
367	e1hcdA1_7_10	7.9	0.02	FALSE	e1hcdA1	e6qptF2	68-82	71-82,84-86
368	e1hcdA1_7_10	7.9	0.02	FALSE	e1hcdA1	e6qpuA2	68-82	71-82,84-86
369	e1hcdA1_7_10	7.9	0.02	FALSE	e1hcdA1	e6qpuB1	68-82	71-82,84-86
370	e1hcdA1_7_10	7.9	0.02	FALSE	e1hcdA1	e6qpuC2	68-82	73-84,86-88
371	e1hcdA1_7_10	7.9	0.02	FALSE	e1hcdA1	e6qpuD2	68-82	71-82,84-86
372	e1hcdA1_7_10	7.9	0.02	FALSE	e1hcdA1	e6qpuE2	68-82	72-83,85-87
374	e1hcdA1_7_10	7.9	0.02	FALSE	e1hcdA1	e6qpvA2	68-82	73-84,86-88
375	e1hcdA1_7_10	7.9	0.02	FALSE	e1hcdA1	e6qpvI1	68-82	72-83,85-87
376	e1hcdA1_7_10	7.9	0.02	FALSE	e1hcdA1	e6qpxA3	68-82	72-83,85-87
377	e1hcdA1_7_10	7.9	0.02	FALSE	e1hcdA1	e6qpxI2	68-82	72-83,85-87
378	e1hcdA1_7_10	7.9	0.02	FALSE	e1hcdA1	e6qpzA1	68-82	72-83,85-87
379	e1hcdA1_7_10	7.9	0.02	FALSE	e1hcdA1	e6qpzI2	68-82	72-83,85-87
380	e1hcdA1_7_10	7.9	0.02	FALSE	e1hcdA1	e6qq0A1	68-82	72-83,85-87
381	e1hcdA1_7_10	7.9	0.02	FALSE	e1hcdA1	e6qq1A2	68-82	72-83,85-87
382	e1hcdA1_7_10	7.9	0.02	FALSE	e1hcdA1	e6qq2A1	68-82	73-84,86-88
383	e1hcdA1_8_11	1.4	2.2	FALSE	e1hcdA1	e2ypfA1	82-90	294-302
384	e1hcdA1_8_11	2.2	1.2	FALSE	e1hcdA1	e3v6pA1	82-90	328-336
385	e1hcdA1_8_11	1.9	1.6	FALSE	e1hcdA1	e3v6tA1	82-90	294-302
386	e1hcdA1_8_11	1.9	1.6	FALSE	e1hcdA1	e3v6tB1	82-90	294-302
387	e1hcdA1_8_11	1.9	1.6	FALSE	e1hcdA1	e4gg4A1	82-90	294-302
388	e1hcdA1_8_11	1.9	1.5	FALSE	e1hcdA1	e4gjrA1	82-90	294-302
389	e1hcdA1_8_11	1.9	1.5	FALSE	e1hcdA1	e4gjrB1	82-90	294-302
390	e1hcdA1_8_11	1.9	1.6	FALSE	e1hcdA1	e4oshA1	82-90	294-302
391	e1hcdA1_8_11	1.9	1.6	FALSE	e1hcdA1	e4oshB1	82-90	294-302
392	e1hcdA1_8_11	1.9	1.6	FALSE	e1hcdA1	e4osiA1	82-90	294-302
393	e1hcdA1_8_11	1.9	1.6	FALSE	e1hcdA1	e4osiB1	82-90	294-302
394	e1hcdA1_8_11	1.9	1.6	FALSE	e1hcdA1	e4osjA1	82-90	294-302
395	e1hcdA1_8_11	1.9	1.6	FALSE	e1hcdA1	e4osjB1	82-90	294-302
396	e1hcdA1_8_11	1.9	1.6	FALSE	e1hcdA1	e4oslA1	82-90	294-302
397	e1hcdA1_8_11	1.9	1.6	FALSE	e1hcdA1	e4oslB1	82-90	294-302
398	e1hcdA1_8_11	1.9	1.6	FALSE	e1hcdA1	e4osmA1	82-90	294-302
399	e1hcdA1_8_11	1.9	1.6	FALSE	e1hcdA1	e4osmB1	82-90	294-302
400	e1hcdA1_8_11	1.9	1.6	FALSE	e1hcdA1	e4osqA1	82-90	294-302
401	e1hcdA1_8_11	1.9	1.6	FALSE	e1hcdA1	e4osqB1	82-90	294-302
402	e1hcdA1_8_11	1.9	1.6	FALSE	e1hcdA1	e4osrA1	82-90	294-302
403	e1hcdA1_8_11	1.9	1.6	FALSE	e1hcdA1	e4osrB1	82-90	294-302
404	e1hcdA1_8_11	1.9	1.6	FALSE	e1hcdA1	e4ossA1	82-90	294-302
405	e1hcdA1_8_11	1.9	1.6	FALSE	e1hcdA1	e4ossB1	82-90	294-302
406	e1hcdA1_8_11	1.9	1.6	FALSE	e1hcdA1	e4ostA1	82-90	294-302
407	e1hcdA1_8_11	1.9	1.6	FALSE	e1hcdA1	e4ostB1	82-90	294-302
408	e1hcdA1_8_11	1.9	1.6	FALSE	e1hcdA1	e4osvA1	82-90	294-302
409	e1hcdA1_8_11	1.9	1.6	FALSE	e1hcdA1	e4osvB1	82-90	294-302
410	e1hcdA1_8_11	1.9	1.6	FALSE	e1hcdA1	e4oswA1	82-90	294-302
411	e1hcdA1_8_11	1.9	1.6	FALSE	e1hcdA1	e4oswB1	82-90	294-302
412	e1hcdA1_8_11	1.9	1.6	FALSE	e1hcdA1	e4oszA1	82-90	294-302
413	e1hcdA1_8_11	1.9	1.6	FALSE	e1hcdA1	e4oszB1	82-90	294-302
414	e1hcdA1_8_11	1.9	1.6	FALSE	e1hcdA1	e4ot0A1	82-90	294-302
415	e1hcdA1_8_11	1.9	1.6	FALSE	e1hcdA1	e4ot0B1	82-90	294-302
416	e1hcdA1_8_11	1.9	1.6	FALSE	e1hcdA1	e4ot3A1	82-90	294-302
417	e1hcdA1_8_11	1.9	1.6	FALSE	e1hcdA1	e4ot3B1	82-90	294-302
418	e1hcdA1_8_11	1.9	1.6	FALSE	e1hcdA1	e4otoA1	82-90	294-302
419	e1hcdA1_8_11	1.9	1.6	FALSE	e1hcdA1	e4otoB1	82-90	294-302
420	e1hcdA1_9_12	16.2	4.9e-05	TRUE	e1hcdA1	e2dmvA1	94-113	15-34
421	e1hcdA1_9_12	17.3	2.1e-05	TRUE	e1hcdA1	e5xmcA3	94-113	296-315
422	e1hwmB2_9_12	17.6	3.6e-05	TRUE	e1hwmB2	e4l8jA4	236-256	299-319
423	e1ii4A1_1_4	5	0.57	FALSE	e1ii4A1	e3ww8A1	42-62	19-39
424	e1ii4A1_1_4	5	0.57	FALSE	e1ii4A1	e3ww8B1	42-62	19-39
425	e1ii4A1_1_4	3.5	1.6	FALSE	e1ii4A1	e3ww9A1	42-62	19-39
426	e1ii4A1_1_4	3.5	1.6	FALSE	e1ii4A1	e3wwaA1	42-62	19-39
427	e1ii4A1_1_4	3.4	1.8	FALSE	e1ii4A1	e6f0sA1	42-62	61-81
428	e1ii4A1_1_4	3.4	1.8	FALSE	e1ii4A1	e6f0tA1	42-62	19-39
429	e1ii4A1_1_4	3.4	1.8	FALSE	e1ii4A1	e6f0tB1	42-62	19-39
430	e1ii4A1_1_4	3.4	1.8	FALSE	e1ii4A1	e6f0tC1	42-62	19-39
431	e1ii4A1_1_4	3.4	1.8	FALSE	e1ii4A1	e6qsdA1	42-62	19-39
432	e1ii4A1_1_4	3.4	1.8	FALSE	e1ii4A1	e6qseA1	42-62	19-39
434	e1ii4A1_1_4	3.4	1.8	FALSE	e1ii4A1	e6qsfB1	42-62	19-39
435	e1ii4A1_1_4	3.4	1.8	FALSE	e1ii4A1	e6qsgA1	42-62	19-39
436	e1ii4A1_1_4	3.4	1.8	FALSE	e1ii4A1	e6qshA1	42-62	19-39
437	e1ii4A1_1_4	3.4	1.8	FALSE	e1ii4A1	e6regA1	42-62	19-39
438	e1ii4A1_1_4	3.4	1.8	FALSE	e1ii4A1	e6regB1	42-62	19-39
439	e1ii4A1_1_4	3.4	1.8	FALSE	e1ii4A1	e6rehA1	42-62	19-39
440	e1ii4A1_1_4	3.4	1.8	FALSE	e1ii4A1	e6rehB1	42-62	19-39
441	e1ii4A1_1_4	3.6	1.5	FALSE	e1ii4A1	e6rejA1	41-62	18-39
442	e1ii4A1_1_4	3.6	1.5	FALSE	e1ii4A1	e6rekA1	41-62	18-39
443	e1ii4A1_1_4	3.6	1.5	FALSE	e1ii4A1	e6renA1	41-62	18-39
444	e1ii4A1_1_4	3.7	1.5	FALSE	e1ii4A1	e6renB1	41-62	18-39
445	e1ii4A1_2_5	4.6	0.67	FALSE	e1ii4A1	e3ww8A1	42-62	19-39
446	e1ii4A1_2_5	4.6	0.67	FALSE	e1ii4A1	e3ww8B1	42-62	19-39
447	e1ii4A1_2_5	3.2	1.8	FALSE	e1ii4A1	e3ww9A1	42-62	19-39
448	e1ii4A1_2_5	3.2	1.8	FALSE	e1ii4A1	e3wwaA1	42-62	19-39
449	e1ii4A1_2_5	3.3	1.8	FALSE	e1ii4A1	e6f0sA1	42-62	61-81
450	e1ii4A1_2_5	3.2	1.8	FALSE	e1ii4A1	e6f0tA1	42-62	19-39
451	e1ii4A1_2_5	3.2	1.8	FALSE	e1ii4A1	e6f0tB1	42-62	19-39
452	e1ii4A1_2_5	3.2	1.8	FALSE	e1ii4A1	e6f0tC1	42-62	19-39
453	e1ii4A1_2_5	3.2	1.8	FALSE	e1ii4A1	e6qsdA1	42-62	19-39
454	e1ii4A1_2_5	3.2	1.8	FALSE	e1ii4A1	e6qseA1	42-62	19-39
456	e1ii4A1_2_5	3.2	1.8	FALSE	e1ii4A1	e6qsfB1	42-62	19-39
457	e1ii4A1_2_5	3.2	1.8	FALSE	e1ii4A1	e6qsgA1	42-62	19-39
458	e1ii4A1_2_5	3.2	1.8	FALSE	e1ii4A1	e6qshA1	42-62	19-39
459	e1ii4A1_2_5	3.2	1.8	FALSE	e1ii4A1	e6regA1	42-62	19-39
460	e1ii4A1_2_5	3.2	1.8	FALSE	e1ii4A1	e6regB1	42-62	19-39
461	e1ii4A1_2_5	3.2	1.8	FALSE	e1ii4A1	e6rehA1	42-62	19-39
462	e1ii4A1_2_5	3.2	1.8	FALSE	e1ii4A1	e6rehB1	42-62	19-39
463	e1ii4A1_2_5	3.3	1.8	FALSE	e1ii4A1	e6rejA1	42-62	19-39
464	e1ii4A1_2_5	3.3	1.8	FALSE	e1ii4A1	e6rekA1	42-62	19-39
465	e1ii4A1_2_5	3.2	1.8	FALSE	e1ii4A1	e6renA1	42-62	19-39
466	e1ii4A1_2_5	3.2	1.8	FALSE	e1ii4A1	e6renB1	42-62	19-39
467	e1ii4A1_4_7	13.9	0.00067	FALSE	e1ii4A1	e4rbmA3	79-92	624-637
468	e1ii4A1_4_7	13.9	0.00067	FALSE	e1ii4A1	e4tkxL3	79-92	624-637
469	e1ii4A1_4_7	13.9	0.00068	FALSE	e1ii4A1	e6i9aA3	79-92	624-637
470	e1ii4A1_4_7	13.9	0.00068	FALSE	e1ii4A1	e6i9aB1	79-92	624-637
471	e1ii4A1_5_8	16	0.00012	FALSE	e1ii4A1	e4rbmA3	79-97	624-642
472	e1ii4A1_5_8	16	0.00012	FALSE	e1ii4A1	e4tkxL3	79-97	624-642
473	e1ii4A1_5_8	15.9	0.00012	FALSE	e1ii4A1	e6i9aA3	79-97	624-642
474	e1ii4A1_5_8	15.9	0.00012	FALSE	e1ii4A1	e6i9aB1	79-97	624-642
475	e1ijtA1_5_8	14.1	0.00052	TRUE	e1ijtA1	e4rbmA3	133-148	624-639
476	e1ijtA1_5_8	14.1	0.00052	TRUE	e1ijtA1	e4tkxL3	133-148	624-639
477	e1ijtA1_5_8	14.1	0.00053	TRUE	e1ijtA1	e6i9aA3	133-148	624-639
478	e1ijtA1_5_8	14.1	0.00053	TRUE	e1ijtA1	e6i9aB1	133-148	624-639
479	e1ijtA1_6_9	16.6	0.00011	TRUE	e1ijtA1	e6lrfA1	149-170	89-110
480	e1ijtA1_6_9	16.6	0.00011	TRUE	e1ijtA1	e6lrfB1	149-170	89-110
481	e1ijtA1_6_9	16.6	0.00011	TRUE	e1ijtA1	e6lrgA1	149-170	89-110
482	e1ijtA1_6_9	16.6	0.00011	TRUE	e1ijtA1	e6lrgB1	149-170	89-110
483	e1ijtA1_6_9	16.6	0.00011	TRUE	e1ijtA1	e6lrhA1	149-170	89-110
484	e1ijtA1_6_9	16.6	0.00011	TRUE	e1ijtA1	e6lrhB1	149-170	89-110
485	e1ijtA1_7_10	14.2	0.00075	FALSE	e1ijtA1	e6lrfA1	149-173	89-113
486	e1ijtA1_7_10	14.2	0.00075	FALSE	e1ijtA1	e6lrfB1	149-173	89-113
487	e1ijtA1_7_10	14.2	0.00075	FALSE	e1ijtA1	e6lrgA1	149-173	89-113
488	e1ijtA1_7_10	14.1	0.00076	FALSE	e1ijtA1	e6lrgB1	149-173	89-113
489	e1ijtA1_7_10	14.2	0.00075	FALSE	e1ijtA1	e6lrhA1	149-173	89-113
490	e1ijtA1_7_10	14.1	0.00076	FALSE	e1ijtA1	e6lrhB1	149-173	89-113
491	e1j0sA1_6_9	16.8	7e-06	FALSE	e1j0sA1	e4x8nA1	86-109	111-132,134-135
493	e1j0sA1_7_10	18	4e-06	TRUE	e1j0sA1	e4x8nA1	86-116	111-132,134-142
494	e1j0sA1_7_10	17.9	4e-06	TRUE	e1j0sA1	e4x8pA1	86-116	112-133,135-143
496	e1jlxA2_2_5	13.8	2.7e-05	FALSE	e1jlxA2	e3u1i.2	196-213	68-78,81-87
497	e1jlxA2_3_6	7.9	0.015	FALSE	e1jlxA2	e3sfzA6	206-218	231-243
498	e1jlxA2_3_6	7.9	0.015	FALSE	e1jlxA2	e3shfA1	206-218	231-243
499	e1jlxA2_3_6	4.9	0.12	FALSE	e1jlxA2	e5yzvA1	206-214	730-738
500	e1jlxA2_3_6	4.9	0.12	FALSE	e1jlxA2	e5yzvB1	206-219	605-618
501	e1jlxA2_3_6	4.9	0.12	FALSE	e1jlxA2	e5yzvC1	206-214	730-738
502	e1jlxA2_3_6	4.9	0.12	FALSE	e1jlxA2	e5yzvD1	206-214	730-738
503	e1jlxA2_3_6	4.9	0.12	FALSE	e1jlxA2	e5yzvE1	206-219	605-618
504	e1jlxA2_4_7	5.3	0.022	FALSE	e1jlxA2	e5yzvA1	206-214	730-738
505	e1jlxA2_4_7	5.3	0.022	FALSE	e1jlxA2	e5yzvB1	206-214	730-738
506	e1jlxA2_4_7	5.3	0.022	FALSE	e1jlxA2	e5yzvC1	206-214	730-738
507	e1jlxA2_4_7	5.3	0.022	FALSE	e1jlxA2	e5yzvD1	206-214	730-738
508	e1jlxA2_4_7	5.3	0.022	FALSE	e1jlxA2	e5yzvE1	206-214	730-738
509	e1jlxA2_4_7	7.8	0.0035	FALSE	e1jlxA2	e6bllB1	205-213	220-220,222-229
510	e1jlxA2_4_7	7.9	0.0034	FALSE	e1jlxA2	e6blyB1	205-213	220-220,222-229
511	e1jlxA2_4_7	7.9	0.0034	FALSE	e1jlxA2	e6bm0B1	205-213	220-220,222-229
512	e1jlxA2_4_7	7.8	0.0036	FALSE	e1jlxA2	e6dnhB1	205-213	220-220,222-229
513	e1jlxA2_4_7	7.9	0.0033	FALSE	e1jlxA2	e6f9nB1	205-213	220-220,222-229
514	e1jlxA2_4_7	7.8	0.0035	FALSE	e1jlxA2	e6fbsB1	205-213	220-220,222-229
515	e1jlxA2_4_7	7.8	0.0035	FALSE	e1jlxA2	e6fuwB1	205-213	220-220,222-229
516	e1jlxA2_4_7	7.8	0.0034	FALSE	e1jlxA2	e6urgB1	205-213	220-220,222-229
517	e1jlxA2_4_7	7.8	0.0036	FALSE	e1jlxA2	e6uroB1	205-213	220-220,222-229
518	e1jlxA2_8_11	14.5	8e-06	FALSE	e1jlxA2	e5txkA1	97-116	435-454
519	e1l2hA1_2_5	13.7	0.00021	FALSE	e1l2hA1	e5bswB1	23-44	448-469
520	e1l2hA1_2_5	14.1	0.00016	FALSE	e1l2hA1	e5u95D4	23-44	449-470
521	e1m2tB1_5_8	9.4	0.016	FALSE	e1m2tB1	e2g99A1	307-320	215-223,225-229
522	e1m2tB1_5_8	9.4	0.016	FALSE	e1m2tB1	e2g99B1	307-320	215-223,225-229
523	e1m2tB1_5_8	9.4	0.017	FALSE	e1m2tB1	e2g9aA1	307-320	221-229,231-235
524	e1m2tB1_5_8	9.3	0.017	FALSE	e1m2tB1	e2gnqA1	307-320	234-242,244-248
525	e1m2tB1_5_8	9.5	0.016	FALSE	e1m2tB1	e2h13A1	307-320	213-221,223-227
526	e1m2tB1_5_8	9.5	0.016	FALSE	e1m2tB1	e2h14A1	307-320	213-221,223-227
527	e1m2tB1_5_8	9.4	0.016	FALSE	e1m2tB1	e2h68A1	307-320	214-222,224-228
528	e1m2tB1_5_8	9.4	0.016	FALSE	e1m2tB1	e2h68B1	307-320	216-224,226-230
529	e1m2tB1_5_8	9.4	0.016	FALSE	e1m2tB1	e2h6kA1	307-320	215-223,225-229
530	e1m2tB1_5_8	9.4	0.016	FALSE	e1m2tB1	e2h6kB1	307-320	216-224,226-230
531	e1m2tB1_5_8	9.4	0.016	FALSE	e1m2tB1	e2h6nA1	307-320	214-222,224-228
532	e1m2tB1_5_8	9.4	0.016	FALSE	e1m2tB1	e2h6nB1	307-320	215-223,225-229
533	e1m2tB1_5_8	9.4	0.016	FALSE	e1m2tB1	e2h6qA1	307-320	214-222,224-228
534	e1m2tB1_5_8	9.4	0.016	FALSE	e1m2tB1	e2h6qB1	307-320	214-222,224-228
535	e1m2tB1_5_8	9.4	0.017	FALSE	e1m2tB1	e2h9lA1	307-320	231-239,241-245
536	e1m2tB1_5_8	9.4	0.016	FALSE	e1m2tB1	e2h9mA1	307-320	214-222,224-228
537	e1m2tB1_5_8	9.4	0.016	FALSE	e1m2tB1	e2h9mC1	307-320	214-222,224-228
538	e1m2tB1_5_8	9.4	0.016	FALSE	e1m2tB1	e2h9nA1	307-320	214-222,224-228
539	e1m2tB1_5_8	9.4	0.016	FALSE	e1m2tB1	e2h9nC1	307-320	214-222,224-228
540	e1m2tB1_5_8	9.4	0.016	FALSE	e1m2tB1	e2h9pA1	307-320	214-222,224-228
541	e1m2tB1_5_8	9.4	0.016	FALSE	e1m2tB1	e2o9kA1	307-320	214-222,224-228
542	e1m2tB1_5_8	9.4	0.016	FALSE	e1m2tB1	e2o9kC1	307-320	214-222,224-228
543	e1m2tB1_5_8	9.4	0.016	FALSE	e1m2tB1	e2xl2A1	307-320	214-222,224-228
544	e1m2tB1_5_8	9.4	0.016	FALSE	e1m2tB1	e2xl2B1	307-320	214-222,224-228
545	e1m2tB1_5_8	9.5	0.016	FALSE	e1m2tB1	e2xl3A1	307-320	213-221,223-227
546	e1m2tB1_5_8	9.4	0.016	FALSE	e1m2tB1	e2xl3B1	307-320	214-222,224-228
547	e1m2tB1_5_8	9.4	0.016	FALSE	e1m2tB1	e3eg6A1	307-320	214-222,224-228
548	e1m2tB1_5_8	9.5	0.016	FALSE	e1m2tB1	e3emhA1	307-320	212-220,222-226
549	e1m2tB1_5_8	9.4	0.017	FALSE	e1m2tB1	e3mxxA1	307-320	225-233,235-239
550	e1m2tB1_5_8	9.4	0.016	FALSE	e1m2tB1	e3n0dA1	307-320	214-222,224-228
551	e1m2tB1_5_8	9.4	0.016	FALSE	e1m2tB1	e3n0eA1	307-320	214-222,224-228
552	e1m2tB1_5_8	9.4	0.016	FALSE	e1m2tB1	e3p4fA1	307-320	214-222,224-228
553	e1m2tB1_5_8	9.5	0.016	FALSE	e1m2tB1	e3pslA1	307-320	213-221,223-227
554	e1m2tB1_5_8	9.5	0.016	FALSE	e1m2tB1	e3pslB1	307-320	213-221,223-227
555	e1m2tB1_5_8	9.4	0.016	FALSE	e1m2tB1	e3smrA1	307-320	214-222,224-228
556	e1m2tB1_5_8	9.4	0.016	FALSE	e1m2tB1	e3smrB1	307-320	214-222,224-228
557	e1m2tB1_5_8	9.4	0.016	FALSE	e1m2tB1	e3smrC1	307-320	214-222,224-228
558	e1m2tB1_5_8	9.4	0.016	FALSE	e1m2tB1	e3smrD1	307-320	214-222,224-228
559	e1m2tB1_5_8	9.4	0.016	FALSE	e1m2tB1	e3ur4A1	307-320	214-222,224-228
560	e1m2tB1_5_8	9.4	0.016	FALSE	e1m2tB1	e3ur4B1	307-320	214-222,224-228
561	e1m2tB1_5_8	9.4	0.016	FALSE	e1m2tB1	e3uvkA1	307-320	214-222,224-228
562	e1m2tB1_5_8	9.4	0.016	FALSE	e1m2tB1	e3uvlA1	307-320	214-222,224-228
563	e1m2tB1_5_8	9.4	0.016	FALSE	e1m2tB1	e3uvmA1	307-320	214-222,224-228
564	e1m2tB1_5_8	9.4	0.016	FALSE	e1m2tB1	e3uvnA1	307-320	214-222,224-228
565	e1m2tB1_5_8	9.4	0.016	FALSE	e1m2tB1	e3uvnC1	307-320	214-222,224-228
566	e1m2tB1_5_8	9.4	0.016	FALSE	e1m2tB1	e3uvoA1	307-320	214-222,224-228
567	e1m2tB1_5_8	9.4	0.016	FALSE	e1m2tB1	e4a7jA1	307-320	214-222,224-228
568	e1m2tB1_5_8	9.4	0.016	FALSE	e1m2tB1	e4cy1A1	307-320	214-222,224-228
569	e1m2tB1_5_8	9.5	0.016	FALSE	e1m2tB1	e4cy1B1	307-320	213-221,223-227
570	e1m2tB1_5_8	9.4	0.016	FALSE	e1m2tB1	e4cy2A1	307-320	214-222,224-228
571	e1m2tB1_5_8	9.4	0.016	FALSE	e1m2tB1	e4erqA1	307-320	214-222,224-228
572	e1m2tB1_5_8	9.4	0.016	FALSE	e1m2tB1	e4erqB1	307-320	222-230,232-236
573	e1m2tB1_5_8	9.4	0.016	FALSE	e1m2tB1	e4erqC1	307-320	222-230,232-236
574	e1m2tB1_5_8	9.4	0.016	FALSE	e1m2tB1	e4eryA1	307-320	222-230,232-236
575	e1m2tB1_5_8	9.4	0.016	FALSE	e1m2tB1	e4erzA1	307-320	214-222,224-228
576	e1m2tB1_5_8	9.4	0.016	FALSE	e1m2tB1	e4erzB1	307-320	222-230,232-236
577	e1m2tB1_5_8	9.4	0.016	FALSE	e1m2tB1	e4erzC1	307-320	222-230,232-236
578	e1m2tB1_5_8	9.4	0.016	FALSE	e1m2tB1	e4es0A1	307-320	222-230,232-236
579	e1m2tB1_5_8	9.4	0.016	FALSE	e1m2tB1	e4esgA1	307-320	222-230,232-236
580	e1m2tB1_5_8	9.4	0.016	FALSE	e1m2tB1	e4esgB1	307-320	222-230,232-236
581	e1m2tB1_5_8	9.4	0.016	FALSE	e1m2tB1	e4ewrA1	307-320	222-230,232-236
582	e1m2tB1_5_8	9.4	0.016	FALSE	e1m2tB1	e4gm3A1	307-320	214-222,224-228
583	e1m2tB1_5_8	9.4	0.016	FALSE	e1m2tB1	e4gm3B1	307-320	214-222,224-228
584	e1m2tB1_5_8	9.4	0.016	FALSE	e1m2tB1	e4gm3C1	307-320	214-222,224-228
585	e1m2tB1_5_8	9.4	0.016	FALSE	e1m2tB1	e4gm3D1	307-320	214-222,224-228
586	e1m2tB1_5_8	9.4	0.016	FALSE	e1m2tB1	e4gm3E1	307-320	214-222,224-228
587	e1m2tB1_5_8	9.4	0.016	FALSE	e1m2tB1	e4gm3F1	307-320	214-222,224-228
588	e1m2tB1_5_8	9.4	0.016	FALSE	e1m2tB1	e4gm3G1	307-320	214-222,224-228
589	e1m2tB1_5_8	9.4	0.016	FALSE	e1m2tB1	e4gm3H1	307-320	214-222,224-228
590	e1m2tB1_5_8	9.4	0.016	FALSE	e1m2tB1	e4gm8A1	307-320	214-222,224-228
591	e1m2tB1_5_8	9.5	0.016	FALSE	e1m2tB1	e4gm8B1	307-320	212-220,222-226
592	e1m2tB1_5_8	9.4	0.016	FALSE	e1m2tB1	e4gm8C1	307-320	214-222,224-228
593	e1m2tB1_5_8	9.4	0.016	FALSE	e1m2tB1	e4gm8D1	307-320	214-222,224-228
594	e1m2tB1_5_8	9.4	0.017	FALSE	e1m2tB1	e4gm9A1	307-320	221-229,231-235
595	e1m2tB1_5_8	9.4	0.017	FALSE	e1m2tB1	e4gm9B1	307-320	220-228,230-234
596	e1m2tB1_5_8	9.4	0.016	FALSE	e1m2tB1	e4gmbA1	307-320	217-225,227-231
597	e1m2tB1_5_8	9.4	0.016	FALSE	e1m2tB1	e4ia9A1	307-320	215-223,225-229
598	e1m2tB1_5_8	9.4	0.016	FALSE	e1m2tB1	e4o45A1	307-320	215-223,225-229
599	e1m2tB1_5_8	9.4	0.016	FALSE	e1m2tB1	e4ql1A1	307-320	214-222,224-228
600	e1m2tB1_5_8	9.4	0.016	FALSE	e1m2tB1	e4ql1B1	307-320	214-222,224-228
601	e1m2tB1_5_8	9.4	0.016	FALSE	e1m2tB1	e4qqeA1	307-320	214-222,224-228
602	e1m2tB1_5_8	9.4	0.016	FALSE	e1m2tB1	e4y7rA1	307-320	214-222,224-228
603	e1m2tB1_5_8	9.4	0.016	FALSE	e1m2tB1	e5ealA1	307-320	214-222,224-228
604	e1m2tB1_5_8	9.4	0.016	FALSE	e1m2tB1	e5ealB1	307-320	214-222,224-228
605	e1m2tB1_5_8	9.4	0.016	FALSE	e1m2tB1	e5eamA1	307-320	214-222,224-228
606	e1m2tB1_5_8	9.4	0.016	FALSE	e1m2tB1	e5eamB1	307-320	214-222,224-228
607	e1m2tB1_5_8	9.4	0.017	FALSE	e1m2tB1	e5eapA1	307-320	222-230,232-236
608	e1m2tB1_5_8	9.4	0.016	FALSE	e1m2tB1	e5earA1	307-320	214-222,224-228
609	e1m2tB1_5_8	9.4	0.016	FALSE	e1m2tB1	e5earB1	307-320	214-222,224-228
610	e1m2tB1_5_8	9.5	0.016	FALSE	e1m2tB1	e5m23A1	307-320	212-220,222-226
611	e1m2tB1_5_8	9.5	0.016	FALSE	e1m2tB1	e5m25A1	307-320	212-220,222-226
612	e1m2tB1_5_8	9.4	0.016	FALSE	e1m2tB1	e5sxmA1	307-320	214-222,224-228
613	e1m2tB1_5_8	9.5	0.016	FALSE	e1m2tB1	e5sxmB1	307-320	213-221,223-227
614	e1m2tB1_5_8	9.4	0.016	FALSE	e1m2tB1	e5vfcA1	307-320	214-222,224-228
615	e1m2tB1_5_8	9.4	0.016	FALSE	e1m2tB1	e6bynW1	307-320	215-223,225-229
616	e1m2tB1_5_8	9.4	0.016	FALSE	e1m2tB1	e6d9xA1	307-320	215-223,225-229
617	e1m2tB1_5_8	9.4	0.016	FALSE	e1m2tB1	e6daiA1	307-320	215-223,225-229
618	e1m2tB1_5_8	9.4	0.016	FALSE	e1m2tB1	e6dakA1	307-320	214-222,224-228
619	e1m2tB1_5_8	9.5	0.016	FALSE	e1m2tB1	e6darA1	307-320	214-222,224-228
620	e1m2tB1_5_8	9.4	0.016	FALSE	e1m2tB1	e6dasA1	307-320	215-223,225-229
621	e1m2tB1_5_8	9.4	0.016	FALSE	e1m2tB1	e6dasB1	307-320	214-222,224-228
622	e1m2tB1_5_8	9.4	0.016	FALSE	e1m2tB1	e6dy7A1	307-320	214-222,224-228
623	e1m2tB1_5_8	9.4	0.016	FALSE	e1m2tB1	e6dyaA1	307-320	215-223,225-229
624	e1m2tB1_5_8	9.5	0.016	FALSE	e1m2tB1	e6e1yA1	307-320	213-221,223-227
625	e1m2tB1_5_8	9.5	0.016	FALSE	e1m2tB1	e6e1yB1	307-320	213-221,223-227
626	e1m2tB1_5_8	9.4	0.016	FALSE	e1m2tB1	e6e1zA1	307-320	217-225,227-231
627	e1m2tB1_5_8	9.4	0.016	FALSE	e1m2tB1	e6e1zB1	307-320	215-223,225-229
628	e1m2tB1_5_8	9.4	0.016	FALSE	e1m2tB1	e6e22A1	307-320	214-222,224-228
629	e1m2tB1_5_8	9.4	0.016	FALSE	e1m2tB1	e6e22B1	307-320	214-222,224-228
630	e1m2tB1_5_8	9.5	0.016	FALSE	e1m2tB1	e6e23A1	307-320	213-221,223-227
631	e1m2tB1_5_8	9.5	0.016	FALSE	e1m2tB1	e6e23B1	307-320	213-221,223-227
632	e1m2tB1_5_8	9.4	0.016	FALSE	e1m2tB1	e6iamA1	307-320	216-224,226-230
633	e1m2tB1_5_8	9.5	0.016	FALSE	e1m2tB1	e6kiuR1	307-320	212-220,222-226
634	e1m2tB1_5_8	9.5	0.016	FALSE	e1m2tB1	e6kivR1	307-320	212-220,222-226
635	e1m2tB1_5_8	9.5	0.016	FALSE	e1m2tB1	e6kiwR1	307-320	212-220,222-226
636	e1m2tB1_5_8	9.5	0.016	FALSE	e1m2tB1	e6kixR1	307-320	212-220,222-226
637	e1m2tB1_5_8	9.5	0.016	FALSE	e1m2tB1	e6kizR1	307-320	212-220,222-226
638	e1m2tB1_5_8	9.5	0.016	FALSE	e1m2tB1	e6ofzA1	307-320	213-221,223-227
639	e1m2tB1_5_8	9.4	0.016	FALSE	e1m2tB1	e6oi0A1	307-320	214-222,224-228
640	e1m2tB1_5_8	9.4	0.016	FALSE	e1m2tB1	e6oi1A1	307-320	214-222,224-228
641	e1m2tB1_5_8	9.4	0.016	FALSE	e1m2tB1	e6oi2A1	307-320	214-222,224-228
642	e1m2tB1_5_8	9.4	0.016	FALSE	e1m2tB1	e6oi3A1	307-320	214-222,224-228
643	e1m2tB1_5_8	9.4	0.016	FALSE	e1m2tB1	e6pg3A1	307-320	214-222,224-228
644	e1m2tB1_5_8	9.4	0.016	FALSE	e1m2tB1	e6pg3B1	307-320	214-222,224-228
645	e1m2tB1_5_8	9.4	0.016	FALSE	e1m2tB1	e6pg4A1	307-320	215-223,225-229
646	e1m2tB1_5_8	9.4	0.016	FALSE	e1m2tB1	e6pg5A1	307-320	215-223,225-229
647	e1m2tB1_5_8	9.4	0.016	FALSE	e1m2tB1	e6pg6A1	307-320	214-222,224-228
648	e1m2tB1_5_8	9.4	0.016	FALSE	e1m2tB1	e6pg6B1	307-320	214-222,224-228
649	e1m2tB1_5_8	9.4	0.016	FALSE	e1m2tB1	e6pg7A1	307-320	215-223,225-229
650	e1m2tB1_5_8	9.4	0.016	FALSE	e1m2tB1	e6pg8A1	307-320	214-222,224-228
651	e1m2tB1_5_8	9.4	0.017	FALSE	e1m2tB1	e6pg8B1	307-320	224-232,234-238
652	e1m2tB1_5_8	9.4	0.016	FALSE	e1m2tB1	e6pg8C1	307-320	214-222,224-228
653	e1m2tB1_5_8	9.4	0.016	FALSE	e1m2tB1	e6pg8D1	307-320	214-222,224-228
654	e1m2tB1_5_8	9.4	0.016	FALSE	e1m2tB1	e6pg9A1	307-320	214-222,224-228
655	e1m2tB1_5_8	9.4	0.016	FALSE	e1m2tB1	e6pg9B1	307-320	214-222,224-228
656	e1m2tB1_5_8	9.4	0.016	FALSE	e1m2tB1	e6pgaA1	307-320	215-223,225-229
657	e1m2tB1_5_8	9.4	0.016	FALSE	e1m2tB1	e6pgbA1	307-320	215-223,225-229
658	e1m2tB1_5_8	9.4	0.016	FALSE	e1m2tB1	e6pgcA1	307-320	215-223,225-229
659	e1m2tB1_5_8	9.4	0.016	FALSE	e1m2tB1	e6pgdA1	307-320	215-223,225-229
660	e1m2tB1_5_8	9.4	0.016	FALSE	e1m2tB1	e6pgeA1	307-320	215-223,225-229
661	e1m2tB1_5_8	9.4	0.016	FALSE	e1m2tB1	e6pgfA1	307-320	215-223,225-229
662	e1m2tB1_5_8	9.5	0.016	FALSE	e1m2tB1	e6pwvB1	307-320	213-221,223-227
663	e1m2tB1_5_8	9.5	0.016	FALSE	e1m2tB1	e6pwwB1	307-320	213-221,223-227
664	e1m2tB1_5_8	9.4	0.016	FALSE	e1m2tB1	e6u5mA1	307-320	214-222,224-228
665	e1m2tB1_5_8	9.4	0.016	FALSE	e1m2tB1	e6u5mB1	307-320	214-222,224-228
666	e1m2tB1_5_8	9.4	0.016	FALSE	e1m2tB1	e6u5yA1	307-320	214-222,224-228
667	e1m2tB1_5_8	9.4	0.016	FALSE	e1m2tB1	e6u5yB1	307-320	214-222,224-228
668	e1m2tB1_5_8	9.4	0.017	FALSE	e1m2tB1	e6u6wA1	307-320	221-229,231-235
669	e1m2tB1_5_8	9.4	0.017	FALSE	e1m2tB1	e6u6wB1	307-320	221-229,231-235
670	e1m2tB1_5_8	9.4	0.017	FALSE	e1m2tB1	e6u80A1	307-320	221-229,231-235
671	e1m2tB1_5_8	9.4	0.017	FALSE	e1m2tB1	e6u80B1	307-320	221-229,231-235
672	e1m2tB1_5_8	9.4	0.017	FALSE	e1m2tB1	e6u8bA1	307-320	221-229,231-235
673	e1m2tB1_5_8	9.4	0.017	FALSE	e1m2tB1	e6u8bB1	307-320	221-229,231-235
674	e1m2tB1_5_8	9.4	0.016	FALSE	e1m2tB1	e6u8lA1	307-320	214-222,224-228
675	e1m2tB1_5_8	9.4	0.016	FALSE	e1m2tB1	e6u8lB1	307-320	214-222,224-228
676	e1m2tB1_5_8	9.4	0.016	FALSE	e1m2tB1	e6u8oA1	307-320	214-222,224-228
677	e1m2tB1_5_8	9.4	0.017	FALSE	e1m2tB1	e6ucsA1	307-320	222-230,232-236
678	e1m2tB1_5_8	9.4	0.017	FALSE	e1m2tB1	e6ucsB1	307-320	221-229,231-235
679	e1m2tB1_5_8	8.8	0.026	FALSE	e1m2tB1	e6ufxA1	307-320	213-221,223-227
680	e1m2tB1_5_8	9.4	0.017	FALSE	e1m2tB1	e6ujhA1	307-320	223-231,233-237
681	e1m2tB2_1_4	15.5	0.00016	FALSE	e1m2tB2	e2q74A4	397-415	49-56,64-74
682	e1m2tB2_1_4	15.5	0.00016	FALSE	e1m2tB2	e2q74B4	397-415	49-56,64-74
683	e1m2tB2_1_4	15.5	0.00016	FALSE	e1m2tB2	e2q74C4	397-415	49-56,64-74
684	e1m2tB2_7_10	4.6	0.29	FALSE	e1m2tB2	e4cnlA1	75-87	47-54,56-60
685	e1md6A1_2_5	16.3	1.2e-05	FALSE	e1md6A1	e6h4bB1	37-57	48-62,64-69
686	e1md6A1_3_6	16.1	3.5e-05	TRUE	e1md6A1	e6h4bB1	36-57	47-62,64-69
687	e1md6A1_6_9	13.8	0.00013	TRUE	e1md6A1	e2hujA1	76-101	9-21,23-35
688	e1n4kA1_1_4	16.9	6e-06	TRUE	e1n4kA1	e4at0A2	241-267	41-58,66-74
690	e1nunA1_5_8	15	0.00026	TRUE	e1nunA1	e4rbmA3	128-143	624-639
691	e1nunA1_5_8	15	0.00026	TRUE	e1nunA1	e4tkxL3	128-143	624-639
692	e1nunA1_5_8	15	0.00026	TRUE	e1nunA1	e6i9aA3	128-143	624-639
693	e1nunA1_5_8	15	0.00026	TRUE	e1nunA1	e6i9aB1	128-143	624-639
694	e1nunA1_5_8	13.7	0.00065	FALSE	e1nunA1	e6vg4A1	123-147	51-65,67-76
695	e1pwaA1_1_4	14.2	0.00065	TRUE	e1pwaA1	e1wezA1	16-32	42-58
696	e1pwaA1_1_4	14.3	0.00058	FALSE	e1pwaA1	e2ctdA1	8-12,15-34	9-13,15-34
697	e1pwaA1_7_10	14.2	0.00044	FALSE	e1pwaA1	e2xz8A1	115-130	272-287
698	e1pwaA1_7_10	14.2	0.00043	FALSE	e1pwaA1	e2xz8B1	115-130	272-287
699	e1q1uA1_4_7	14.8	0.00051	TRUE	e1q1uA1	e4rbmA3	58-60,62-75	622-638
700	e1q1uA1_4_7	14.8	0.00051	TRUE	e1q1uA1	e4tkxL3	58-60,62-75	622-638
701	e1q1uA1_4_7	14.8	0.00052	TRUE	e1q1uA1	e6i9aA3	58-60,62-75	622-638
702	e1q1uA1_4_7	14.8	0.00052	TRUE	e1q1uA1	e6i9aB1	58-60,62-75	622-638
703	e1q1uA1_5_8	14.8	0.00033	TRUE	e1q1uA1	e4rbmA3	61-76	624-639
704	e1q1uA1_5_8	14.8	0.00033	TRUE	e1q1uA1	e4tkxL3	61-76	624-639
705	e1q1uA1_5_8	14.8	0.00033	TRUE	e1q1uA1	e6i9aA3	61-76	624-639
706	e1q1uA1_5_8	14.8	0.00033	TRUE	e1q1uA1	e6i9aB1	61-76	624-639
707	e1q1uA1_5_8	16.2	0.00012	TRUE	e1q1uA1	e6vg4A1	56-80	51-65,67-76
708	e1qxmA2_1_4	2.2	2.1	FALSE	e1qxmA2	e2ymuA1	169-180	36-47
709	e1qxmA2_1_4	2.8	1.3	FALSE	e1qxmA2	e2ymuA2	169-180	364-375
710	e1qxmA2_1_4	2.2	2.1	FALSE	e1qxmA2	e2ymuB1	169-180	36-47
711	e1qxmA2_1_4	2.8	1.3	FALSE	e1qxmA2	e2ymuB2	169-180	364-375
712	e1qxmA2_1_4	6.9	0.071	FALSE	e1qxmA2	e4iiwA4	154-165	59-70
713	e1qxmA2_1_4	6.9	0.071	FALSE	e1qxmA2	e4iiwB1	154-165	59-70
714	e1qxmA2_1_4	3.3	0.89	FALSE	e1qxmA2	e6r5yA1	169-180	23-34
715	e1qxmA2_1_4	3.4	0.85	FALSE	e1qxmA2	e6r5yB1	169-180	23-34
716	e1qxmA2_1_4	3.4	0.85	FALSE	e1qxmA2	e6r5yC1	169-180	23-34
717	e1qxmA2_1_4	3.4	0.84	FALSE	e1qxmA2	e6r5yD1	169-180	23-34
718	e1qxmA2_1_4	3.4	0.84	FALSE	e1qxmA2	e6r5yE1	169-180	23-34
719	e1qxmA2_1_4	3.3	0.89	FALSE	e1qxmA2	e6r5yF1	169-180	23-34
720	e1qxmA2_1_4	4.1	0.51	FALSE	e1qxmA2	e6r5zA1	169-180	23-34
721	e1qxmA2_1_4	4.1	0.51	FALSE	e1qxmA2	e6r5zB1	169-180	23-34
723	e1qxmA2_1_4	4.1	0.51	FALSE	e1qxmA2	e6r5zD1	169-180	23-34
726	e1qxmA2_1_4	3	1.1	FALSE	e1qxmA2	e6r60A1	169-180	23-34
727	e1qxmA2_1_4	3.3	0.95	FALSE	e1qxmA2	e6r60B1	169-180	64-75
728	e1qxmA2_1_4	3	1.1	FALSE	e1qxmA2	e6r60C1	169-180	23-34
729	e1qxmA2_1_4	3.3	0.94	FALSE	e1qxmA2	e6r60D1	169-180	23-34
730	e1qxmA2_2_5	2.2	1.9	FALSE	e1qxmA2	e2ymuA1	169-180	36-47
731	e1qxmA2_2_5	2.8	1.3	FALSE	e1qxmA2	e2ymuA2	169-180	364-375
732	e1qxmA2_2_5	2.2	1.9	FALSE	e1qxmA2	e2ymuB1	169-180	36-47
733	e1qxmA2_2_5	2.8	1.3	FALSE	e1qxmA2	e2ymuB2	169-180	364-375
734	e1qxmA2_2_5	3.4	0.83	FALSE	e1qxmA2	e6r5yA1	169-180	23-34
735	e1qxmA2_2_5	3.5	0.8	FALSE	e1qxmA2	e6r5yB1	169-180	23-34
736	e1qxmA2_2_5	3.5	0.8	FALSE	e1qxmA2	e6r5yC1	169-180	23-34
737	e1qxmA2_2_5	3.5	0.78	FALSE	e1qxmA2	e6r5yD1	169-180	23-34
738	e1qxmA2_2_5	3.5	0.78	FALSE	e1qxmA2	e6r5yE1	169-180	23-34
739	e1qxmA2_2_5	3.4	0.83	FALSE	e1qxmA2	e6r5yF1	169-180	23-34
740	e1qxmA2_2_5	4.1	0.51	FALSE	e1qxmA2	e6r5zA1	169-180	23-34
741	e1qxmA2_2_5	4.1	0.51	FALSE	e1qxmA2	e6r5zB1	169-180	23-34
743	e1qxmA2_2_5	4.1	0.51	FALSE	e1qxmA2	e6r5zD1	169-180	23-34
746	e1qxmA2_2_5	3.1	1	FALSE	e1qxmA2	e6r60A1	169-180	23-34
747	e1qxmA2_2_5	3.3	0.89	FALSE	e1qxmA2	e6r60B1	169-180	64-75
748	e1qxmA2_2_5	3.1	1	FALSE	e1qxmA2	e6r60C1	169-180	23-34
749	e1qxmA2_2_5	3.3	0.87	FALSE	e1qxmA2	e6r60D1	169-180	23-34
750	e1qxmA2_4_7	11.8	0.001	FALSE	e1qxmA2	e6dfiL1	200-216	87-90,92-104
751	e1qxmA2_4_7	11.8	0.001	FALSE	e1qxmA2	e6dfjL2	200-216	87-90,92-104
752	e1qxmA2_9_12	6.3	0.15	FALSE	e1qxmA2	e3b1bA1	263-273,275-277	100-113
753	e1qxmA2_9_12	6.3	0.15	FALSE	e1qxmA2	e3b1bB2	263-273,275-277	100-113
754	e1r8nA1_4_7	15.1	0.00014	FALSE	e1r8nA1	e2o30A1	78-98	26-39,57-63
755	e1r8nA1_4_7	15.1	0.00014	FALSE	e1r8nA1	e2o30B1	78-98	26-39,57-63
756	e1r8nA1_5_8	14.9	0.00011	FALSE	e1r8nA1	e2o30A1	80-98	28-39,57-63
757	e1r8nA1_5_8	14.9	0.00011	FALSE	e1r8nA1	e2o30B1	80-98	28-39,57-63
758	e1r8nA1_8_11	14.6	0.00019	TRUE	e1r8nA1	e1beiA1	128-130,132-144,146-147	18-35
759	e1r8o.1_7_10	17	4.9e-05	FALSE	e1r8o.1	e5szoA4	113-128	49-58,60-65
760	e1r8o.1_7_10	17	5e-05	FALSE	e1r8o.1	e5szoB1	113-128	49-58,60-65
761	e1r8o.1_7_10	17.1	4.6e-05	FALSE	e1r8o.1	e5szpA1	113-128	49-58,60-65
762	e1r8o.1_7_10	17.1	4.6e-05	FALSE	e1r8o.1	e5szpB2	113-128	49-58,60-65
763	e1r8o.1_8_11	15.8	9.3e-05	TRUE	e1r8o.1	e5szoA4	113-128	49-57,59-65
765	e1r8o.1_8_11	15.9	8.5e-05	TRUE	e1r8o.1	e5szpA1	113-128	49-57,59-65
766	e1r8o.1_8_11	15.9	8.5e-05	TRUE	e1r8o.1	e5szpB2	113-128	49-57,59-65
767	e1rg8A1_4_7	17.5	4.5e-05	TRUE	e1rg8A1	e4rbmA3	60-76	623-639
768	e1rg8A1_4_7	17.5	4.5e-05	TRUE	e1rg8A1	e4tkxL3	60-76	623-639
769	e1rg8A1_4_7	17.4	4.6e-05	TRUE	e1rg8A1	e6i9aA3	60-76	623-639
770	e1rg8A1_4_7	17.4	4.6e-05	TRUE	e1rg8A1	e6i9aB1	60-76	623-639
771	e1rg8A1_5_8	18.2	2.8e-05	TRUE	e1rg8A1	e4rbmA3	61-82	624-645
772	e1rg8A1_5_8	18.2	2.8e-05	TRUE	e1rg8A1	e4tkxL3	61-82	624-645
773	e1rg8A1_5_8	7.3	0.073	FALSE	e1rg8A1	e5c2mA1	63-77	102-116
774	e1rg8A1_5_8	18.2	2.9e-05	TRUE	e1rg8A1	e6i9aA3	61-82	624-645
775	e1rg8A1_5_8	18.2	2.9e-05	TRUE	e1rg8A1	e6i9aB1	61-82	624-645
776	e1rg8A1_6_9	5.4	0.32	FALSE	e1rg8A1	e5c2mA1	64-76	150-162
777	e1sr4A1_13_16	14.5	7e-06	TRUE	e1sr4A1	e3hjrA3	197-212	23-38
778	e1sr4A1_13_16	14.5	7e-06	TRUE	e1sr4A1	e3wqbA1	197-212	23-38
779	e1sr4A1_1_4	14	4.2e-05	TRUE	e1sr4A1	e1e8tA1	76-90	393-407
780	e1sr4A1_1_4	14	4.2e-05	TRUE	e1sr4A1	e1e8tB1	76-90	393-407
781	e1sr4A1_1_4	14	4.2e-05	TRUE	e1sr4A1	e1e8uA1	76-90	393-407
782	e1sr4A1_1_4	14	4.2e-05	TRUE	e1sr4A1	e1e8uB1	76-90	393-407
783	e1sr4A1_1_4	14	4.2e-05	TRUE	e1sr4A1	e1e8vA1	76-90	393-407
784	e1sr4A1_1_4	14	4.2e-05	TRUE	e1sr4A1	e1e8vB1	76-90	393-407
785	e1sr4A1_1_4	14	4.2e-05	TRUE	e1sr4A1	e1usrA1	76-90	393-407
786	e1sr4A1_1_4	14	4.2e-05	TRUE	e1sr4A1	e1usrB1	76-90	393-407
787	e1sr4A1_1_4	14	4.2e-05	TRUE	e1sr4A1	e1usxA1	76-90	393-407
788	e1sr4A1_1_4	14	4.2e-05	TRUE	e1sr4A1	e1usxB1	76-90	393-407
789	e1sr4A1_1_4	14	4.2e-05	TRUE	e1sr4A1	e1usxC1	76-90	393-407
790	e1sr4A1_1_4	16	1e-05	TRUE	e1sr4A1	e3t1eA1	76-90	392-406
791	e1sr4A1_1_4	16	1e-05	TRUE	e1sr4A1	e3t1eB1	76-90	392-406
792	e1sr4A1_1_4	15.6	1.3e-05	TRUE	e1sr4A1	e4fzhA1	76-90	393-407
793	e1sr4A1_1_4	15.6	1.3e-05	TRUE	e1sr4A1	e4fzhB1	76-90	393-407
794	e1sr4A1_1_4	15.6	1.3e-05	TRUE	e1sr4A1	e4fzhC1	76-90	393-407
795	e1sr4A1_1_4	15.6	1.3e-05	TRUE	e1sr4A1	e4fzhD1	76-90	393-407
796	e1sr4C1_2_5	14	3.8e-05	FALSE	e1sr4C1	e2y8nA2	78-93	836-851
797	e1sr4C1_2_5	14	3.8e-05	FALSE	e1sr4C1	e2y8nC2	78-93	836-851
798	e1sr4C1_2_5	14	3.8e-05	FALSE	e1sr4C1	e2yajA2	78-93	836-851
799	e1sr4C1_2_5	14	3.8e-05	FALSE	e1sr4C1	e2yajC2	78-93	836-851
800	e1sr4C1_2_5	8.1	0.0025	FALSE	e1sr4C1	e4gzvA1	54-77,79-82	72-92,95-101
801	e1sr4C1_2_5	8.3	0.0023	FALSE	e1sr4C1	e4gzvB1	54-77,79-82	72-92,95-101
802	e1sr4C1_2_5	8.2	0.0024	FALSE	e1sr4C1	e4gzvC1	54-77,79-82	72-92,95-101
803	e1sr4C1_2_5	8.3	0.0023	FALSE	e1sr4C1	e4gzvD1	54-77,79-82	72-92,95-101
804	e1sr4C1_2_5	8.1	0.0026	FALSE	e1sr4C1	e4gzvE1	54-77,79-82	71-91,94-100
805	e1sr4C1_2_5	8.2	0.0024	FALSE	e1sr4C1	e4gzvF1	54-77,79-82	72-92,95-101
806	e1sr4C1_2_5	8.2	0.0024	FALSE	e1sr4C1	e4gzvG1	54-77,79-82	72-92,95-101
807	e1sr4C1_2_5	8.3	0.0022	FALSE	e1sr4C1	e4gzvH1	54-77,79-82	72-92,95-101
808	e1sr4C1_3_6	15.9	6.1e-05	FALSE	e1sr4C1	e2y8nA2	78-93	836-851
809	e1sr4C1_3_6	15.9	6.1e-05	FALSE	e1sr4C1	e2y8nC2	78-93	836-851
810	e1sr4C1_3_6	15.9	6.1e-05	FALSE	e1sr4C1	e2yajA2	78-93	836-851
811	e1sr4C1_3_6	15.9	6.1e-05	FALSE	e1sr4C1	e2yajC2	78-93	836-851
812	e1sr4C1_5_8	14.4	2.3e-05	FALSE	e1sr4C1	e4eh1A1	112-126	19-33
813	e1sr4C1_5_8	14.5	2.3e-05	FALSE	e1sr4C1	e4eh1B5	112-126	19-33
814	e1sr4C1_6_9	14.4	1.9e-05	FALSE	e1sr4C1	e4eh1A1	112-126	19-33
815	e1sr4C1_6_9	14.4	1.9e-05	FALSE	e1sr4C1	e4eh1B5	112-126	19-33
816	e1t9fA1_11_14	9.5	0.0081	FALSE	e1t9fA1	e5c9lA1	173-183,186-193	275-293
817	e1t9fA1_11_14	9.5	0.0081	FALSE	e1t9fA1	e5c9oA1	173-183,186-193	275-293
818	e1t9fA1_11_14	9.5	0.0081	FALSE	e1t9fA1	e5c9pA1	173-183,186-193	275-293
819	e1tieA1_2_5	12.9	0.001	FALSE	e1tieA1	e4hpoL1	38-64	43-64,66-70
820	e1tieA1_2_5	12.9	0.001	FALSE	e1tieA1	e4hqqL1	38-64	43-64,66-70
821	e1tieA1_2_5	14.2	0.00041	FALSE	e1tieA1	e6blaL2	39-62	41-61,63-65
822	e1tieA1_2_5	14.2	0.00041	FALSE	e1tieA1	e6c5vL2	39-62	41-61,63-65
823	e1tieA1_2_5	13.6	0.00064	FALSE	e1tieA1	e6ii4F2	38-64	43-64,66-70
824	e1tieA1_2_5	13.6	0.00064	FALSE	e1tieA1	e6ii4L1	38-64	43-64,66-70
825	e1tieA1_7_10	13.9	0.00035	FALSE	e1tieA1	e5szoA4	112-121,124-130	357-373
826	e1tieA1_7_10	13.9	0.00036	FALSE	e1tieA1	e5szoB1	112-121,124-130	357-373
827	e1tieA1_7_10	14	0.00033	FALSE	e1tieA1	e5szpA1	112-121,124-130	357-373
828	e1tieA1_7_10	14	0.00033	FALSE	e1tieA1	e5szpB2	112-121,124-130	49-49,255-55,256-64,257-257
829	e1tieA1_9_12	15.3	0.00012	TRUE	e1tieA1	e6scxA3	131-132,137-146,148-161	283-308
830	e1tieA1_9_12	15.3	0.00012	TRUE	e1tieA1	e6scxB2	131-132,137-146,148-161	283-308
831	e1tieA1_9_12	15.3	0.00012	TRUE	e1tieA1	e6scxC2	131-132,137-146,148-161	283-308
832	e1vclA2_10_13	14.7	0.00024	TRUE	e1vclA2	e2mxqA1	248-260	14-26
833	e1vclA2_10_13	15.1	0.00019	TRUE	e1vclA2	e3c4oB2	249-265	126-142
834	e1vclA2_4_7	15.3	0.00023	TRUE	e1vclA2	e6izbA1	197-219	18-34,37-39,41-43
835	e1wbaA1_1_4	15.4	0.00014	FALSE	e1wbaA1	e4oxpA1	16-38,41-49	13-21,24-33,36-48
836	e1wbaA1_6_9	14.7	0.00018	TRUE	e1wbaA1	e2gsgB1	103-120	49-55,60-70
837	e1wbaA1_6_9	14.7	0.00018	TRUE	e1wbaA1	e2gsgD1	103-120	49-55,60-70
838	e1wbaA1_6_9	14.7	0.00018	TRUE	e1wbaA1	e2otuB1	103-120	49-55,60-70
839	e1wbaA1_6_9	14.7	0.00018	TRUE	e1wbaA1	e2otuD1	103-120	49-55,60-70
840	e1wbaA1_6_9	14.7	0.00018	TRUE	e1wbaA1	e2otuF1	103-120	49-55,60-70
841	e1wbaA1_6_9	14.7	0.00018	TRUE	e1wbaA1	e2otuH1	103-120	49-55,60-70
842	e1wbaA1_6_9	14.7	0.00018	TRUE	e1wbaA1	e2otwB1	103-120	49-55,60-70
843	e1wbaA1_6_9	14.7	0.00018	TRUE	e1wbaA1	e2otwD1	103-120	49-55,60-70
844	e1wbaA1_6_9	13.2	0.00054	TRUE	e1wbaA1	e4hdiB1	103-120	48-54,60-70
845	e1wbaA1_6_9	13.1	0.00055	TRUE	e1wbaA1	e4hdiH1	103-120	48-54,60-70
846	e1wbaA1_6_9	14.6	0.00019	TRUE	e1wbaA1	e5b3nA1	105-120	51-55,60-70
847	e1wd3A2_4_7	15.1	2.5e-05	TRUE	e1wd3A2	e1uzjA2	396-414	1492-1510
848	e1wd3A2_4_7	15.1	2.5e-05	TRUE	e1wd3A2	e1uzjB2	396-414	2492-2510
849	e1wd3A2_4_7	15.1	2.5e-05	TRUE	e1wd3A2	e1uzjC2	396-414	3492-3510
850	e1wd3A2_4_7	15.1	2.5e-05	TRUE	e1wd3A2	e1uzkA2	396-414	1492-1510
851	e1wd3A2_4_7	15.1	2.5e-05	TRUE	e1wd3A2	e1uzpA2	396-414	1492-1510
852	e1wd3A2_4_7	15.1	2.5e-05	TRUE	e1wd3A2	e1uzqA2	396-414	1492-1510
853	e1wd3A2_9_12	12.8	0.0001	TRUE	e1wd3A2	e4hpeA3	450-460,467-488	134-166
854	e1wd3A2_9_12	12.8	0.0001	TRUE	e1wd3A2	e4hpeB3	450-460,467-488	134-166
855	e1wd3A2_9_12	12.8	0.0001	TRUE	e1wd3A2	e4hpeC3	450-460,467-488	134-166
856	e1wd3A2_9_12	12.8	0.0001	TRUE	e1wd3A2	e4hpeD2	450-460,467-488	134-166
857	e1wd3A2_9_12	12.8	0.0001	TRUE	e1wd3A2	e4hpeE3	450-460,467-488	134-166
858	e1wd3A2_9_12	12.8	0.0001	TRUE	e1wd3A2	e4hpeF3	450-460,467-488	134-166
859	e1xhbA1_7_10	14.8	0.0005	FALSE	e1xhbA1	e2q7zA24	488-508	23-35,37-44
860	e1xhbA1_8_11	15	0.00028	FALSE	e1xhbA1	e2q7zA24	489-511	24-35,37-47
861	e1xyfA1_1_4	3.6	1.6	FALSE	e1xyfA1	e6f0qA1	320-332	33-45
862	e1xyfA1_1_4	3.6	1.6	FALSE	e1xyfA1	e6f0qB1	320-332	33-45
863	e1xyfA1_1_4	3.6	1.6	FALSE	e1xyfA1	e6f0sA1	320-332	33-45
864	e1xyfA1_1_4	3.8	1.4	FALSE	e1xyfA1	e6f0tA1	320-332	33-45
865	e1xyfA1_1_4	3.8	1.4	FALSE	e1xyfA1	e6f0tB1	320-332	33-45
866	e1xyfA1_1_4	3.8	1.4	FALSE	e1xyfA1	e6f0tC1	320-332	33-45
867	e1xyfA1_1_4	3.6	1.6	FALSE	e1xyfA1	e6i37A1	320-332	33-45
868	e1xyfA1_1_4	3.6	1.6	FALSE	e1xyfA1	e6i38A1	320-332	33-45
869	e1xyfA1_1_4	3.6	1.6	FALSE	e1xyfA1	e6i39A1	320-332	33-45
870	e1xyfA1_1_4	3.6	1.6	FALSE	e1xyfA1	e6i3aA1	320-332	33-45
871	e1xyfA1_1_4	3.6	1.6	FALSE	e1xyfA1	e6i3bA1	320-332	33-45
872	e1xyfA1_1_4	3.6	1.6	FALSE	e1xyfA1	e6i3bB1	320-332	33-45
873	e1xyfA1_1_4	3.7	1.5	FALSE	e1xyfA1	e6qsdA1	320-332	33-45
874	e1xyfA1_1_4	3.7	1.5	FALSE	e1xyfA1	e6qseA1	320-332	33-45
876	e1xyfA1_1_4	3.7	1.5	FALSE	e1xyfA1	e6qsfB1	320-332	33-45
877	e1xyfA1_1_4	3.7	1.5	FALSE	e1xyfA1	e6qsgA1	320-332	33-45
878	e1xyfA1_1_4	3.6	1.5	FALSE	e1xyfA1	e6qshA1	320-332	75-87
879	e1xyfA1_1_4	3.7	1.5	FALSE	e1xyfA1	e6regA1	320-332	33-45
880	e1xyfA1_1_4	3.7	1.5	FALSE	e1xyfA1	e6regB1	320-332	33-45
881	e1xyfA1_1_4	3.7	1.5	FALSE	e1xyfA1	e6rehA1	320-332	33-45
882	e1xyfA1_1_4	3.7	1.5	FALSE	e1xyfA1	e6rehB1	320-332	33-45
883	e1xyfA1_1_4	3.6	1.5	FALSE	e1xyfA1	e6rejA1	320-332	33-45
884	e1xyfA1_1_4	3.6	1.5	FALSE	e1xyfA1	e6rekA1	320-332	33-45
885	e1xyfA1_1_4	3.6	1.6	FALSE	e1xyfA1	e6renA1	320-332	75-87
886	e1xyfA1_1_4	3.6	1.5	FALSE	e1xyfA1	e6renB1	320-332	75-87
887	e1xyfA1_3_6	9.2	0.039	FALSE	e1xyfA1	e6mrmA2	337-354	63-80
888	e1xyfA1_3_6	9.2	0.039	FALSE	e1xyfA1	e6mrmB2	337-354	63-80
889	e1xyfA1_3_6	8.8	0.05	FALSE	e1xyfA1	e6mrmC1	337-354	63-80
890	e1xyfA1_4_7	8.1	0.088	FALSE	e1xyfA1	e6mrmA2	339-355	65-81
891	e1xyfA1_4_7	8.1	0.088	FALSE	e1xyfA1	e6mrmB2	339-355	65-81
892	e1xyfA1_7_10	13.5	0.0017	FALSE	e1xyfA1	e6mrmA2	376-396	62-82
893	e1xyfA1_7_10	13.5	0.0017	FALSE	e1xyfA1	e6mrmB2	376-396	62-82
894	e1xyfA1_7_10	13.1	0.0022	FALSE	e1xyfA1	e6mrmC1	376-396	62-82
895	e1xyfA1_8_11	14.9	0.00062	FALSE	e1xyfA1	e6mrmA2	376-397	15-35,58-58
896	e1xyfA1_8_11	14.9	0.00062	FALSE	e1xyfA1	e6mrmB2	376-397	15-35,58-58
897	e1xyfA1_8_11	14.4	0.00089	FALSE	e1xyfA1	e6mrmC1	377-397	45-64,87-87
898	e1xzzA2_10_13	14.4	0.00024	TRUE	e1xzzA2	e5uytA2	148-164	344-360
899	e1xzzA2_10_13	14.6	0.00021	TRUE	e1xzzA2	e5uytB2	148-164	344-360
900	e1xzzA2_3_6	14.8	5.9e-05	TRUE	e1xzzA2	e6bk5A1	31-68,89-113	8-22,36-49,73-81,86-110
901	e1xzzA2_4_7	13.8	0.00011	FALSE	e1xzzA2	e6bk5A1	60-68,89-113	73-81,86-110
902	e1ybiA2_2_5	15.3	0.00032	FALSE	e1ybiA2	e1x4oA1	181-202	40-61
903	e1ybiA2_3_6	15.4	0.00022	FALSE	e1ybiA2	e1x4oA1	181-202	40-61
904	e1ybiA2_4_7	10.1	0.012	FALSE	e1ybiA2	e4oitA1	198-215	21-38
905	e1ybiA2_4_7	10.1	0.012	FALSE	e1ybiA2	e4oitB1	198-215	21-38
906	e1ybiA2_4_7	10.1	0.012	FALSE	e1ybiA2	e4oitC1	198-215	21-38
907	e1ybiA2_4_7	10.1	0.012	FALSE	e1ybiA2	e4oitD1	198-215	21-38
908	e1ybiA2_4_7	10.1	0.012	FALSE	e1ybiA2	e4oizA1	198-215	21-38
909	e1ybiA2_4_7	10.1	0.012	FALSE	e1ybiA2	e4oizB1	198-215	21-38
910	e1ybiA2_4_7	10.1	0.012	FALSE	e1ybiA2	e4oizC1	198-215	21-38
911	e1ybiA2_4_7	10.1	0.012	FALSE	e1ybiA2	e4oizD1	198-215	21-38
912	e1ybiA2_4_7	10.1	0.012	FALSE	e1ybiA2	e4oizE1	198-215	21-38
913	e1ybiA2_4_7	10.1	0.012	FALSE	e1ybiA2	e4okcA1	198-215	21-38
914	e1ybiA2_4_7	10.1	0.012	FALSE	e1ybiA2	e4okcB1	198-215	21-38
915	e1ybiA3_1_4	2.8	1	FALSE	e1ybiA3	e2ymuA1	25-36	39-50
916	e1ybiA3_1_4	3.3	0.7	FALSE	e1ybiA3	e2ymuA2	25-36	367-378
917	e1ybiA3_1_4	2.8	1	FALSE	e1ybiA3	e2ymuB1	25-36	39-50
918	e1ybiA3_1_4	3.3	0.7	FALSE	e1ybiA3	e2ymuB2	25-36	367-378
919	e1ybiA3_1_4	13	0.0007	FALSE	e1ybiA3	e5hulA1	14-19,21-35	31-40,43-53
920	e1ybiA3_1_4	13	0.0007	FALSE	e1ybiA3	e5hulB1	14-19,21-35	31-34,38-38,40-40,43-53
921	e1ybiA3_1_4	13	0.00068	FALSE	e1ybiA3	e5hulC1	14-19,21-35	31-40,43-53
922	e1ybiA3_1_4	13	0.0007	FALSE	e1ybiA3	e5hulD1	14-19,21-35	31-40,43-53
923	e1ybiA3_1_4	13	0.00068	FALSE	e1ybiA3	e5huoA2	14-19,21-35	31-40,43-53
924	e1ybiA3_1_4	13	0.00068	FALSE	e1ybiA3	e5huoB1	14-19,21-35	31-40,43-53
925	e1ybiA3_1_4	13	0.00068	FALSE	e1ybiA3	e5huoC1	14-19,21-35	31-40,43-53
926	e1ybiA3_1_4	13	0.00068	FALSE	e1ybiA3	e5huoE2	14-19,21-35	31-32,38-40,43-53
927	e1ybiA3_1_4	13	0.0007	FALSE	e1ybiA3	e5huoF1	14-19,21-35	31-40,43-53
928	e1ybiA3_1_4	13	0.00068	FALSE	e1ybiA3	e5huoH1	14-19,21-35	31-40,43-53
929	e1ybiA3_1_4	12.9	0.00071	FALSE	e1ybiA3	e5hupA1	14-19,21-35	31-40,43-53
930	e1ybiA3_1_4	12.9	0.00071	FALSE	e1ybiA3	e5hupB1	14-19,21-35	31-40,43-53
931	e1ybiA3_1_4	13	0.00067	FALSE	e1ybiA3	e5hupC1	14-19,21-35	31-40,43-53
932	e1ybiA3_1_4	12.9	0.00071	FALSE	e1ybiA3	e5hupE2	14-19,21-35	31-40,43-53
933	e1ybiA3_1_4	13	0.0007	FALSE	e1ybiA3	e5hupF1	14-19,21-35	31-40,43-53
934	e1ybiA3_1_4	12.9	0.00071	FALSE	e1ybiA3	e5hupH2	14-19,21-35	31-40,43-53
935	e1ybiA3_1_4	4	0.44	FALSE	e1ybiA3	e6r5yA1	25-36	26-37
936	e1ybiA3_1_4	4.1	0.42	FALSE	e1ybiA3	e6r5yB1	25-36	26-37
937	e1ybiA3_1_4	4.1	0.42	FALSE	e1ybiA3	e6r5yC1	25-36	26-37
938	e1ybiA3_1_4	4.1	0.41	FALSE	e1ybiA3	e6r5yD1	25-36	26-37
939	e1ybiA3_1_4	4.1	0.41	FALSE	e1ybiA3	e6r5yE1	25-36	26-37
940	e1ybiA3_1_4	4	0.44	FALSE	e1ybiA3	e6r5yF1	25-36	26-37
941	e1ybiA3_1_4	4.7	0.27	FALSE	e1ybiA3	e6r5zA1	25-36	26-37
942	e1ybiA3_1_4	4.7	0.27	FALSE	e1ybiA3	e6r5zB1	25-36	26-37
944	e1ybiA3_1_4	4.7	0.27	FALSE	e1ybiA3	e6r5zD1	25-36	26-37
947	e1ybiA3_1_4	3.7	0.55	FALSE	e1ybiA3	e6r60A1	25-36	26-37
948	e1ybiA3_1_4	3.9	0.47	FALSE	e1ybiA3	e6r60B1	25-36	67-78
949	e1ybiA3_1_4	3.7	0.55	FALSE	e1ybiA3	e6r60C1	25-36	26-37
950	e1ybiA3_1_4	3.9	0.46	FALSE	e1ybiA3	e6r60D1	25-36	26-37
951	e1ybiA3_2_5	2.4	2.7	FALSE	e1ybiA3	e2ymuA1	25-36	39-50
952	e1ybiA3_2_5	3	1.8	FALSE	e1ybiA3	e2ymuA2	25-36	367-378
953	e1ybiA3_2_5	2.4	2.7	FALSE	e1ybiA3	e2ymuB1	25-36	39-50
954	e1ybiA3_2_5	3	1.8	FALSE	e1ybiA3	e2ymuB2	25-36	367-378
955	e1ybiA3_2_5	16	0.00015	TRUE	e1ybiA3	e4rfeB1	23-38,40-48	28-29,32-54
956	e1ybiA3_2_5	15.9	0.00016	FALSE	e1ybiA3	e4rfeD2	23-38,40-48	28-29,32-54
957	e1ybiA3_2_5	15.9	0.00016	FALSE	e1ybiA3	e4rfeF2	23-38,40-48	28-29,32-54
958	e1ybiA3_2_5	16	0.00015	TRUE	e1ybiA3	e4rfeL1	23-38,40-48	28-29,32-54
959	e1ybiA3_2_5	16	0.00015	FALSE	e1ybiA3	e4rfnC1	23-38,40-48	28-29,32-54
960	e1ybiA3_2_5	16	0.00015	FALSE	e1ybiA3	e4rfnL2	23-38,40-48	28-29,32-54
961	e1ybiA3_2_5	16	0.00016	TRUE	e1ybiA3	e5fcuL1	23-38,40-48	28-29,32-54
962	e1ybiA3_2_5	14.8	0.00037	TRUE	e1ybiA3	e5gznD2	23-38,40-48	29-30,33-55
963	e1ybiA3_2_5	14.8	0.00037	TRUE	e1ybiA3	e5gznL1	23-38,40-48	29-30,33-55
964	e1ybiA3_2_5	14.7	0.00038	TRUE	e1ybiA3	e5tjdL2	23-38,40-48	29-30,33-55
965	e1ybiA3_2_5	3.6	1.1	FALSE	e1ybiA3	e6r5yA1	25-36	26-37
966	e1ybiA3_2_5	3.7	1.1	FALSE	e1ybiA3	e6r5yB1	25-36	26-37
967	e1ybiA3_2_5	3.7	1.1	FALSE	e1ybiA3	e6r5yC1	25-36	26-37
968	e1ybiA3_2_5	3.7	1.1	FALSE	e1ybiA3	e6r5yD1	25-36	26-37
969	e1ybiA3_2_5	3.7	1.1	FALSE	e1ybiA3	e6r5yE1	25-36	26-37
970	e1ybiA3_2_5	3.6	1.1	FALSE	e1ybiA3	e6r5yF1	25-36	26-37
971	e1ybiA3_2_5	4.3	0.7	FALSE	e1ybiA3	e6r5zA1	25-37	26-38
972	e1ybiA3_2_5	4.3	0.7	FALSE	e1ybiA3	e6r5zB1	25-37	26-38
974	e1ybiA3_2_5	4.3	0.7	FALSE	e1ybiA3	e6r5zD1	25-37	26-38
977	e1ybiA3_2_5	3.3	1.4	FALSE	e1ybiA3	e6r60A1	25-36	26-37
978	e1ybiA3_2_5	3.5	1.2	FALSE	e1ybiA3	e6r60B1	25-36	67-78
979	e1ybiA3_2_5	3.3	1.4	FALSE	e1ybiA3	e6r60C1	25-36	26-37
980	e1ybiA3_2_5	3.5	1.2	FALSE	e1ybiA3	e6r60D1	25-36	26-37
981	e1ybiA3_4_7	13.7	0.00015	FALSE	e1ybiA3	e3k2mC1	60-75	19-34
982	e1ybiA3_4_7	13.7	0.00015	FALSE	e1ybiA3	e3k2mD1	60-75	19-34
983	e1ybiA3_7_10	13.2	0.00015	FALSE	e1ybiA3	e1vx7U2	83-101	39-57
984	e1ybiA3_7_10	13.2	0.00015	FALSE	e1ybiA3	e3j79U2	83-101	39-57
985	e1ybiA3_7_10	13.2	0.00015	FALSE	e1ybiA3	e3jbnAU2	83-101	39-57
986	e1ybiA3_7_10	13.2	0.00015	FALSE	e1ybiA3	e3jboAU1	83-101	39-57
987	e1ybiA3_7_10	13.2	0.00015	FALSE	e1ybiA3	e3jbpAU2	83-101	39-57
988	e1ybiA3_7_10	13.2	0.00015	FALSE	e1ybiA3	e5umdU1	83-101	35-38,40-41,52-53
989	e1ybiA3_8_11	17.1	1.2e-05	FALSE	e1ybiA3	e4q5vA3	104-113,115-120	27-36,38-43
990	e1ybiA3_8_11	17.1	1.2e-05	FALSE	e1ybiA3	e4q5vE4	104-113,115-120	27-36,38-43
991	e1ybiA3_8_11	17.1	1.2e-05	FALSE	e1ybiA3	e4qclA5	104-113,115-120	27-36,38-43
992	e1ybiA3_8_11	14	0.00011	FALSE	e1ybiA3	e5exrC3	104-113,115-120	94-103,105-110
993	e1ybiA3_8_11	14	0.00011	FALSE	e1ybiA3	e5exrG6	104-113,115-120	94-103,105-110
994	e1ybiA3_8_11	17.1	1.2e-05	FALSE	e1ybiA3	e5iudA3	104-113,115-120	27-36,38-43
995	e1ybiA3_8_11	17.1	1.2e-05	FALSE	e1ybiA3	e5iudD3	104-113,115-120	27-36,38-43
996	e1ybiA3_8_11	17.1	1.2e-05	FALSE	e1ybiA3	e5iudG4	104-113,115-120	27-36,38-43
997	e1ybiA3_8_11	17.1	1.2e-05	FALSE	e1ybiA3	e5iudJ1	104-113,115-120	27-36,38-43
998	e1ybiA3_8_11	17.1	1.2e-05	FALSE	e1ybiA3	e6as7A3	104-113,115-120	27-36,38-43
999	e1ybiA3_9_12	18.2	4e-06	TRUE	e1ybiA3	e4q5vA3	104-113,115-121	27-36,38-44
1000	e1ybiA3_9_12	18.2	4e-06	TRUE	e1ybiA3	e4q5vE4	104-113,115-121	27-36,38-44
1001	e1ybiA3_9_12	18.2	4e-06	TRUE	e1ybiA3	e4qclA5	104-113,115-121	27-36,38-44
1002	e1ybiA3_9_12	14.8	4.9e-05	TRUE	e1ybiA3	e5exrC3	104-113,115-121	94-103,105-111
1003	e1ybiA3_9_12	14.8	4.9e-05	TRUE	e1ybiA3	e5exrG6	104-113,115-121	94-103,105-111
1004	e1ybiA3_9_12	18.2	4e-06	TRUE	e1ybiA3	e5iudA3	104-113,115-121	27-36,38-44
1005	e1ybiA3_9_12	18.2	4e-06	TRUE	e1ybiA3	e5iudD3	104-113,115-121	27-36,38-44
1006	e1ybiA3_9_12	18.2	4e-06	TRUE	e1ybiA3	e5iudG4	104-113,115-121	27-36,38-44
1007	e1ybiA3_9_12	18.2	4e-06	TRUE	e1ybiA3	e5iudJ1	104-113,115-121	27-36,38-44
1008	e1ybiA3_9_12	18.2	4e-06	TRUE	e1ybiA3	e6as7A3	104-113,115-121	27-36,38-44
1009	e2d7iA2_4_7	14.4	0.00027	FALSE	e2d7iA2	e2q7zA24	76-103	23-33,35-51
1010	e2d7iA2_5_8	16.2	0.0001	FALSE	e2d7iA2	e2q7zA24	76-106	23-33,35-54
1011	e2d7iA2_7_10	16.1	0.0001	TRUE	e2d7iA2	e4cktA1	556-580	48-72
1012	e2d7iA2_7_10	15.6	0.00014	TRUE	e2d7iA2	e4cktB1	556-580	48-72
1013	e2d7iA2_7_10	16.1	0.0001	TRUE	e2d7iA2	e4cseA1	556-580	48-72
1014	e2d7iA2_7_10	14.6	0.00029	TRUE	e2d7iA2	e4cseB1	558-580	50-72
1015	e2d7iA2_7_10	16	0.00011	TRUE	e2d7iA2	e4cv4A1	556-580	48-72
1016	e2d7iA2_7_10	13.8	0.00052	TRUE	e2d7iA2	e4yz8A1	574-588	106-108,110-121
1017	e2d7iA2_7_10	13.8	0.00052	TRUE	e2d7iA2	e5updA1	574-588	106-108,110-121
1018	e2d7iA2_7_10	13.7	0.00057	TRUE	e2d7iA2	e6cenA1	574-588	117-119,121-132
1020	e2dreA1_3_6	15.8	8.3e-05	FALSE	e2dreA1	e1cwvA3	51-77	737-763
1021	e2dreA1_6_9	14.9	8.3e-05	FALSE	e2dreA1	e5szoA4	115-129,132-137	353-373
1022	e2dreA1_6_9	14.9	8.4e-05	FALSE	e2dreA1	e5szoB1	115-129,132-137	353-373
1023	e2dreA1_6_9	15	7.9e-05	FALSE	e2dreA1	e5szpA1	115-129,132-137	353-373
1024	e2dreA1_6_9	15	7.9e-05	FALSE	e2dreA1	e5szpB2	115-129,132-137	45-65
1025	e2dreA1_7_10	14.9	7.8e-05	TRUE	e2dreA1	e5szoA4	114-128,131-137	353-374
1026	e2dreA1_7_10	14.9	8e-05	TRUE	e2dreA1	e5szoB1	114-128,131-137	353-374
1027	e2dreA1_7_10	15	7.4e-05	TRUE	e2dreA1	e5szpA1	114-128,131-137	353-374
1028	e2dreA1_7_10	15	7.4e-05	TRUE	e2dreA1	e5szpB2	114-128,131-137	45-66
1029	e2e4mC1_1_4	14.8	4.9e-05	TRUE	e2e4mC1	e1cczA1	18-43	48-73
1030	e2e4mC1_1_4	16.8	1.2e-05	TRUE	e2e4mC1	e3v0aB2	18-37	873-892
1031	e2e4mC1_1_4	16.8	1.2e-05	TRUE	e2e4mC1	e3v0bB2	18-37	873-892
1032	e2fdbM1_2_5	6.5	0.014	FALSE	e2fdbM1	e1d7qA1	82-85,87-94	124-135
1033	e2fdbM1_4_7	17.3	5e-06	FALSE	e2fdbM1	e1b8pA2	100-119	134-153
1034	e2fdbM1_4_7	17.3	5e-06	FALSE	e2fdbM1	e1b8uA2	100-119	134-153
1035	e2fdbM1_4_7	17.3	5e-06	FALSE	e2fdbM1	e1b8vA2	100-119	134-153
1036	e2fdbM1_4_7	13.2	9.4e-05	FALSE	e2fdbM1	e3d5tB2	100-117	132-149
1037	e2fdbM1_4_7	13.2	9.4e-05	FALSE	e2fdbM1	e3d5tC2	100-117	132-149
1038	e2fdbM1_4_7	13.2	9.4e-05	FALSE	e2fdbM1	e3d5tD2	100-117	132-149
1039	e2fdbM1_5_8	15.9	0.00021	FALSE	e2fdbM1	e1b8pA2	100-119	134-153
1040	e2fdbM1_5_8	15.9	0.00021	FALSE	e2fdbM1	e1b8uA2	100-119	134-153
1041	e2fdbM1_5_8	15.9	0.00021	FALSE	e2fdbM1	e1b8vA2	100-119	134-153
1042	e2fdbM1_7_10	15.2	0.00035	FALSE	e2fdbM1	e5dicA1	119-147	11-39
1043	e2ffuA1_11_14	13.9	0.00059	TRUE	e2ffuA1	e5fwsA3	546-565	21-33,35-41
1044	e2ffuA1_11_14	13.9	0.00059	TRUE	e2ffuA1	e5fwtA2	546-565	21-33,35-41
1045	e2ffuA1_11_14	13.9	0.00059	TRUE	e2ffuA1	e5fwuA3	546-565	21-33,35-41
1046	e2ffuA1_11_14	13.8	0.00061	TRUE	e2ffuA1	e5fwvA1	546-565	22-34,36-42
1047	e2ffuA1_11_14	13.8	0.00061	TRUE	e2ffuA1	e6snwE2	546-565	22-34,36-42
1048	e2ffuA1_2_5	14.6	0.00035	TRUE	e2ffuA1	e2qxvA1	464-477	116-129
1049	e2ffuA1_2_5	14.6	0.00035	TRUE	e2ffuA1	e3iiwA1	464-477	117-130
1050	e2ffuA1_2_5	14.6	0.00036	TRUE	e2ffuA1	e3iiyA1	464-477	117-130
1051	e2ffuA1_2_5	14.6	0.00035	TRUE	e2ffuA1	e3ij0A1	464-477	117-130
1052	e2ffuA1_2_5	14.6	0.00035	TRUE	e2ffuA1	e3ij1A1	464-477	117-130
1053	e2ffuA1_2_5	14.6	0.00035	TRUE	e2ffuA1	e3ijcA1	464-477	117-130
1054	e2ffuA1_2_5	14.6	0.00035	TRUE	e2ffuA1	e3jpxA1	464-477	117-130
1055	e2ffuA1_2_5	14.6	0.00035	TRUE	e2ffuA1	e3jzgA1	464-477	117-130
1056	e2ffuA1_2_5	14.6	0.00035	TRUE	e2ffuA1	e3jzhA1	464-477	117-130
1057	e2ffuA1_2_5	14.6	0.00035	TRUE	e2ffuA1	e3jznA1	464-477	117-130
1058	e2ffuA1_2_5	14.6	0.00035	TRUE	e2ffuA1	e3k26A1	464-477	117-130
1059	e2ffuA1_2_5	14.6	0.00035	TRUE	e2ffuA1	e3k27A1	464-477	117-130
1060	e2ffuA1_2_5	14.6	0.00035	TRUE	e2ffuA1	e4w2rE1	464-477	103-116
1061	e2ffuA1_2_5	14.6	0.00035	TRUE	e2ffuA1	e4w2rF1	464-477	103-116
1062	e2ffuA1_2_5	14.6	0.00035	TRUE	e2ffuA1	e4x3eA1	464-477	117-130
1063	e2ffuA1_2_5	14.6	0.00036	TRUE	e2ffuA1	e5gsaA1	464-477	117-130
1064	e2ffuA1_2_5	14.6	0.00036	TRUE	e2ffuA1	e5gsaB1	464-477	117-130
1065	e2ffuA1_2_5	14.6	0.00036	TRUE	e2ffuA1	e5h13A1	464-477	117-130
1066	e2ffuA1_2_5	14.6	0.00036	TRUE	e2ffuA1	e5h14A1	464-477	117-130
1067	e2ffuA1_2_5	14.6	0.00036	TRUE	e2ffuA1	e5h14B1	464-477	117-130
1068	e2ffuA1_2_5	14.6	0.00036	TRUE	e2ffuA1	e5h15A1	464-477	117-130
1069	e2ffuA1_2_5	14.6	0.00036	TRUE	e2ffuA1	e5h15B1	464-477	117-130
1070	e2ffuA1_2_5	14.6	0.00036	TRUE	e2ffuA1	e5h17A1	464-477	117-130
1071	e2ffuA1_2_5	14.6	0.00036	TRUE	e2ffuA1	e5h19A1	464-477	117-130
1072	e2ffuA1_2_5	14.6	0.00036	TRUE	e2ffuA1	e5h24A1	464-477	117-130
1073	e2ffuA1_2_5	14.6	0.00036	TRUE	e2ffuA1	e5h24B1	464-477	117-130
1074	e2ffuA1_2_5	14.6	0.00036	TRUE	e2ffuA1	e5h25A1	464-477	117-130
1075	e2ffuA1_2_5	14.6	0.00036	TRUE	e2ffuA1	e5h25B1	464-477	117-130
1076	e2ffuA1_2_5	14.6	0.00036	TRUE	e2ffuA1	e5hynB1	464-477	117-130
1077	e2ffuA1_2_5	14.6	0.00036	TRUE	e2ffuA1	e5hynG1	464-477	117-130
1078	e2ffuA1_2_5	14.6	0.00036	TRUE	e2ffuA1	e5hynL1	464-477	117-130
1079	e2ffuA1_2_5	14.6	0.00036	TRUE	e2ffuA1	e5hynR1	464-477	117-130
1080	e2ffuA1_2_5	14.6	0.00035	TRUE	e2ffuA1	e5ij7E1	464-477	103-116
1081	e2ffuA1_2_5	14.6	0.00035	TRUE	e2ffuA1	e5ij7F1	464-477	103-116
1082	e2ffuA1_2_5	14.6	0.00035	TRUE	e2ffuA1	e5ij8E1	464-477	103-116
1083	e2ffuA1_2_5	14.6	0.00035	TRUE	e2ffuA1	e5ij8F1	464-477	103-116
1084	e2ffuA1_2_5	14.6	0.00035	TRUE	e2ffuA1	e5k0mA1	464-477	117-130
1085	e2ffuA1_2_5	14.6	0.00036	TRUE	e2ffuA1	e5ls6B1	464-477	117-130
1086	e2ffuA1_2_5	14.6	0.00036	TRUE	e2ffuA1	e5ls6E1	464-477	117-130
1087	e2ffuA1_2_5	14.6	0.00036	TRUE	e2ffuA1	e5ls6H1	464-477	117-130
1088	e2ffuA1_2_5	14.6	0.00036	TRUE	e2ffuA1	e5ls6K1	464-477	117-130
1089	e2ffuA1_2_5	14.6	0.00036	TRUE	e2ffuA1	e5ttwA1	464-477	117-130
1090	e2ffuA1_2_5	14.6	0.00036	TRUE	e2ffuA1	e5ttwC1	464-477	117-130
1091	e2ffuA1_2_5	14.6	0.00036	TRUE	e2ffuA1	e5u5hA1	464-477	117-130
1092	e2ffuA1_2_5	14.6	0.00036	TRUE	e2ffuA1	e5u5kA1	464-477	117-130
1093	e2ffuA1_2_5	14.6	0.00036	TRUE	e2ffuA1	e5u5tA1	464-477	117-130
1094	e2ffuA1_2_5	14.6	0.00035	TRUE	e2ffuA1	e5u5tB1	464-477	117-130
1095	e2ffuA1_2_5	14.6	0.00036	TRUE	e2ffuA1	e5u62A1	464-477	117-130
1096	e2ffuA1_2_5	14.6	0.00035	TRUE	e2ffuA1	e5u62B1	464-477	117-130
1097	e2ffuA1_2_5	14.6	0.00035	TRUE	e2ffuA1	e5u69A1	464-477	117-130
1098	e2ffuA1_2_5	14.6	0.00035	TRUE	e2ffuA1	e5u6dA1	464-477	117-130
1099	e2ffuA1_2_5	14.6	0.00035	TRUE	e2ffuA1	e5u8aA1	464-477	117-130
1100	e2ffuA1_2_5	14.6	0.00035	TRUE	e2ffuA1	e5u8fA1	464-477	117-130
1101	e2ffuA1_2_5	14.6	0.00035	TRUE	e2ffuA1	e5wg6B1	464-477	117-130
1102	e2ffuA1_2_5	14.6	0.00036	TRUE	e2ffuA1	e5wp3A1	464-477	117-130
1103	e2ffuA1_2_5	14.6	0.00036	TRUE	e2ffuA1	e5wukA1	464-477	117-130
1104	e2ffuA1_2_5	14.6	0.00035	TRUE	e2ffuA1	e6b3wE1	464-477	103-116
1105	e2ffuA1_2_5	14.6	0.00035	TRUE	e2ffuA1	e6b3wF1	464-477	103-116
1106	e2ffuA1_2_5	14.6	0.00036	TRUE	e2ffuA1	e6c23L1	464-477	117-130
1107	e2ffuA1_2_5	14.6	0.00036	TRUE	e2ffuA1	e6c24L1	464-477	117-130
1108	e2ffuA1_2_5	14.6	0.00035	TRUE	e2ffuA1	e6sfbA1	464-477	117-130
1109	e2ffuA1_2_5	14.6	0.00035	TRUE	e2ffuA1	e6sfbB1	464-477	117-130
1110	e2ffuA1_2_5	14.6	0.00035	TRUE	e2ffuA1	e6sfcA1	464-477	117-130
1111	e2ffuA1_2_5	14.6	0.00035	TRUE	e2ffuA1	e6sfcB1	464-477	117-130
1112	e2ffuA1_4_7	10.3	0.0077	FALSE	e2ffuA1	e4dgwB1	479-496	80-94,98-100
1113	e2ffuA1_4_7	10.3	0.0077	FALSE	e2ffuA1	e5nrlV1	479-496	80-94,98-100
1114	e2ffuA1_4_7	10.3	0.0077	FALSE	e2ffuA1	e5zwmw1	479-496	80-94,98-100
1115	e2ffuA1_4_7	10.3	0.0077	FALSE	e2ffuA1	e5zwow1	479-496	80-94,98-100
1116	e2ffuA1_4_7	10.3	0.0077	FALSE	e2ffuA1	e6g90V1	479-496	80-94,98-100
1117	e2ffuA1_5_8	11.6	0.0023	FALSE	e2ffuA1	e4c9bB1	487-502	120-126,129-137
1118	e2ffuA1_5_8	12.3	0.0014	FALSE	e2ffuA1	e5mqfT2	487-502	94-100,103-111
1119	e2ffuA1_5_8	11.8	0.002	FALSE	e2ffuA1	e5xjcV2	487-502	94-100,103-111
1120	e2ffuA1_5_8	11.8	0.002	FALSE	e2ffuA1	e5yzgV2	487-502	94-100,103-111
1121	e2ffuA1_5_8	11.8	0.002	FALSE	e2ffuA1	e5z56V1	487-502	94-100,103-111
1122	e2ffuA1_5_8	11.8	0.002	FALSE	e2ffuA1	e5z57V2	487-502	94-100,103-111
1123	e2ffuA1_5_8	11.8	0.002	FALSE	e2ffuA1	e5z58V1	487-502	94-100,103-111
1124	e2ffuA1_5_8	11.8	0.002	FALSE	e2ffuA1	e6ff7T1	487-502	94-100,103-111
1125	e2ffuA1_5_8	11.8	0.002	FALSE	e2ffuA1	e6iczV2	487-502	94-100,103-111
1126	e2ffuA1_5_8	11.8	0.002	FALSE	e2ffuA1	e6qdvH2	487-502	94-100,103-111
1127	e2ffuA1_6_9	10.4	0.0045	FALSE	e2ffuA1	e5mqfT2	491-502	98-100,103-111
1128	e2ffuA1_9_12	13.3	0.00088	FALSE	e2ffuA1	e5odcD1	509-524	68-83
1129	e2ffuA1_9_12	13.3	0.00088	FALSE	e2ffuA1	e5odcJ1	509-524	68-83
1130	e2ffuA1_9_12	13.3	0.00088	FALSE	e2ffuA1	e5odhJ1	509-524	68-83
1131	e2ffuA1_9_12	13.3	0.00088	FALSE	e2ffuA1	e5odiJ1	509-524	68-83
1132	e2ffuA1_9_12	13.3	0.00088	FALSE	e2ffuA1	e5odqJ1	509-524	68-83
1133	e2ffuA1_9_12	13.3	0.00088	FALSE	e2ffuA1	e5odrJ1	509-524	68-83
1134	e2go2A1_5_8	12.5	0.0012	FALSE	e2go2A1	e4maeA1	87-113	457-467,469-469,471-476,480-488
1136	e2go2A1_5_8	12.5	0.0012	FALSE	e2go2A1	e6fkwA1	87-113	457-467,469-469,471-476,480-488
1137	e2go2A1_5_8	12.5	0.0012	FALSE	e2go2A1	e6fkwB1	87-113	457-467,469-469,471-476,480-488
1138	e2go2A1_5_8	12.5	0.0012	FALSE	e2go2A1	e6fkwC1	87-113	457-467,469-469,471-476,480-488
1139	e2go2A1_5_8	12.5	0.0012	FALSE	e2go2A1	e6fkwD1	87-113	457-467,469-469,471-476,480-488
1140	e2go2A1_7_10	15.6	0.0001	FALSE	e2go2A1	e1beiA1	116-133	18-35
1141	e2go2A1_7_10	14.3	0.00026	TRUE	e2go2A1	e1c82A1	104-126	28-28,30-43,52-59
1142	e2go2A1_7_10	14.1	0.00029	TRUE	e2go2A1	e1eguA1	104-126	28-28,30-43,52-59
1143	e2go2A1_7_10	14.2	0.00027	TRUE	e2go2A1	e1f9gA1	104-126	28-28,30-43,52-59
1144	e2go2A1_7_10	14.2	0.00027	TRUE	e2go2A1	e1lohA1	104-126	28-28,30-43,52-59
1145	e2go2A1_7_10	14.3	0.00026	TRUE	e2go2A1	e1lxkA1	104-126	28-28,30-43,52-59
1146	e2go2A1_7_10	14.2	0.00027	TRUE	e2go2A1	e1n7nA1	104-126	28-28,30-43,52-59
1147	e2go2A1_7_10	14.2	0.00027	TRUE	e2go2A1	e1n7oA1	104-126	28-28,30-43,52-59
1148	e2go2A1_7_10	14.2	0.00027	TRUE	e2go2A1	e1n7pA1	104-126	28-28,30-43,52-59
1149	e2go2A1_7_10	14.2	0.00027	TRUE	e2go2A1	e1n7qA1	104-126	28-28,30-43,52-59
1150	e2go2A1_7_10	14.2	0.00027	TRUE	e2go2A1	e1n7rA1	104-126	28-28,30-43,52-59
1151	e2go2A1_7_10	14.2	0.00027	TRUE	e2go2A1	e1ojmA1	104-126	28-28,30-43,52-59
1152	e2go2A1_7_10	14.2	0.00027	TRUE	e2go2A1	e1ojnA1	104-126	28-28,30-43,52-59
1153	e2go2A1_7_10	14.2	0.00027	TRUE	e2go2A1	e1ojoA1	104-126	28-28,30-43,52-59
1154	e2go2A1_7_10	14.2	0.00027	TRUE	e2go2A1	e1ojpA1	104-126	28-28,30-43,52-59
1155	e2go2A1_7_10	14.2	0.00027	TRUE	e2go2A1	e1w3yA1	104-126	28-28,30-43,52-59
1156	e2go2A1_7_10	14.2	0.00027	TRUE	e2go2A1	e2brpA1	104-126	28-28,30-43,52-59
1157	e2go2A1_7_10	14.2	0.00027	TRUE	e2go2A1	e2brvX1	104-126	28-28,30-43,52-59
1158	e2go2A1_7_10	14.2	0.00027	TRUE	e2go2A1	e2brwA1	104-126	28-28,30-43,52-59
1159	e2go2A1_7_10	14.2	0.00027	TRUE	e2go2A1	e2brwB1	104-126	28-28,30-43,52-59
1160	e2go2A1_8_11	15	0.00016	FALSE	e2go2A1	e1beiA1	116-133	18-35
1161	e2ihoA1_7_10	5.2	0.36	FALSE	e2ihoA1	e2bwmA1	103-122	76-95
1162	e2ihoA1_7_10	5.2	0.36	FALSE	e2ihoA1	e2bwrA1	103-122	76-95
1163	e2ihoA1_7_10	5.2	0.36	FALSE	e2ihoA1	e2bwrB1	103-122	76-95
1164	e2ihoA1_7_10	5.2	0.36	FALSE	e2ihoA1	e2c25A1	103-122	76-95
1165	e2ihoA1_7_10	5.2	0.36	FALSE	e2ihoA1	e2c25B1	103-122	76-95
1166	e2ihoA1_7_10	5.2	0.36	FALSE	e2ihoA1	e2c4dA1	103-122	76-95
1167	e2ihoA1_7_10	6.5	0.14	FALSE	e2ihoA1	e4tqjA1	101-122	75-96
1168	e2ihoA1_7_10	6.5	0.14	FALSE	e2ihoA1	e4tqjB1	101-122	75-96
1169	e2ihoA1_7_10	6.5	0.14	FALSE	e2ihoA1	e4tqkA1	101-122	75-96
1170	e2ihoA1_7_10	6.5	0.14	FALSE	e2ihoA1	e4tqkB1	101-122	75-96
1171	e2ihoA1_7_10	6.5	0.14	FALSE	e2ihoA1	e4tqmA1	101-122	75-96
1172	e2ihoA1_7_10	5.2	0.36	FALSE	e2ihoA1	e4up4A1	103-122	76-95
1173	e2ihoA1_7_10	5.2	0.36	FALSE	e2ihoA1	e4up4B1	103-122	76-95
1174	e2ihoA1_8_11	4.4	0.67	FALSE	e2ihoA1	e2bwmA1	105-123	77-95
1175	e2ihoA1_8_11	4.4	0.67	FALSE	e2ihoA1	e2bwrA1	105-123	77-95
1176	e2ihoA1_8_11	4.4	0.67	FALSE	e2ihoA1	e2bwrB1	105-123	77-95
1177	e2ihoA1_8_11	4.4	0.67	FALSE	e2ihoA1	e2c25A1	105-123	77-95
1178	e2ihoA1_8_11	4.4	0.67	FALSE	e2ihoA1	e2c25B1	105-123	77-95
1179	e2ihoA1_8_11	4.4	0.67	FALSE	e2ihoA1	e2c4dA1	105-123	77-95
1180	e2ihoA1_8_11	4.4	0.67	FALSE	e2ihoA1	e4up4A1	105-123	77-95
1181	e2ihoA1_8_11	4.4	0.67	FALSE	e2ihoA1	e4up4B1	105-123	77-95
1182	e2kllA1_9_12	9.9	0.00098	FALSE	e2kllA1	e5z9tA1	120-137	165-178,184-187
1183	e2kllA1_9_12	9.9	0.00098	FALSE	e2kllA1	e5z9tB1	120-137	165-178,184-187
1184	e2kllA1_9_12	9.9	0.00098	FALSE	e2kllA1	e6a40A1	120-137	164-177,183-186
1185	e2kllA1_9_12	9.9	0.00098	FALSE	e2kllA1	e6itgA1	120-137	165-178,184-187
1186	e2kllA1_9_12	9.9	0.00098	FALSE	e2kllA1	e6itgB1	120-137	165-178,184-187
1187	e2lieA1_1_4	10.4	0.00025	FALSE	e2lieA1	e1l0qA2	19-33	123-137
1188	e2lieA1_1_4	10.4	0.00025	FALSE	e2lieA1	e1l0qB2	19-33	123-137
1189	e2lieA1_1_4	10.4	0.00025	FALSE	e2lieA1	e1l0qC2	19-33	123-137
1191	e2lieA1_7_10	16.9	2e-05	TRUE	e2lieA1	e5x5sA1	88-90,92-113	74-84,86-99
1192	e2lieA1_8_11	13.2	3.2e-05	FALSE	e2lieA1	e5x5sA1	96-113	81-84,86-99
1193	e2q3nB1_5_8	14.8	0.00026	TRUE	e2q3nB1	e1g0xA2	194-222	143-171
1194	e2q3nB1_5_8	14.8	0.00026	TRUE	e2q3nB1	e1p7qD2	194-222	143-171
1195	e2q3nB1_5_8	14.8	0.00025	TRUE	e2q3nB1	e1ufuA2	194-222	46-46,144-56,154-66,164-72,170-171
1196	e2q3nB1_5_8	14.8	0.00025	TRUE	e2q3nB1	e1ugnA2	194-222	51-56,154-171
1197	e2q3nB1_5_8	14.7	0.00028	TRUE	e2q3nB1	e1vdgA4	194-222	143-171
1198	e2q3nB1_5_8	14.7	0.00028	TRUE	e2q3nB1	e1vdgB4	194-222	55-56,152-73,169-171
1199	e2q3nB1_5_8	15.7	0.00014	TRUE	e2q3nB1	e2gw5A4	194-222	143-171
1200	e2q3nB1_5_8	14.8	0.00026	TRUE	e2q3nB1	e3d2uD2	194-222	50-56,147-147,155-171
1201	e2q3nB1_5_8	14.8	0.00026	TRUE	e2q3nB1	e3d2uH2	194-222	50-57,147-147,156-171
1202	e2q3nB1_5_8	14.7	0.00027	TRUE	e2q3nB1	e4no0D2	194-222	143-171
1203	e2q3nB1_5_8	14.8	0.00026	TRUE	e2q3nB1	e5knmD1	194-222	65-69,165-171
1204	e2q3nB1_5_8	15.7	0.00014	TRUE	e2q3nB1	e6aedA2	194-222	143-171
1205	e2q3nB1_5_8	14.7	0.00027	TRUE	e2q3nB1	e6aeeG2	194-222	51-56,154-66,161-72,170-171
1206	e2q3nB1_5_8	14.7	0.00027	TRUE	e2q3nB1	e6aeeH2	194-222	46-46,144-56,154-66,161-72,170-171
1207	e2q3nB1_5_8	15.7	0.00014	TRUE	e2q3nB1	e6bcsA1	194-222	143-171
1208	e2q3nB1_5_8	14.7	0.00027	TRUE	e2q3nB1	e6ewaD2	194-222	143-171
1209	e2q3nB1_5_8	14.7	0.00027	TRUE	e2q3nB1	e6ewaH2	194-222	143-171
1210	e2q3nB1_5_8	14.7	0.00027	TRUE	e2q3nB1	e6ewcD1	194-222	143-171
1211	e2q3nB1_5_8	14.7	0.00027	TRUE	e2q3nB1	e6ewcH2	194-222	143-171
1212	e2q3nB1_5_8	14.7	0.00027	TRUE	e2q3nB1	e6ewoD2	194-222	143-171
1213	e2q3nB1_5_8	14.7	0.00027	TRUE	e2q3nB1	e6ewoH1	194-222	143-171
1214	e2q3nB1_5_8	14.9	0.00023	TRUE	e2q3nB1	e6k60D2	194-222	54-56,154-157
1215	e2q3nB1_6_9	16.6	6.8e-05	TRUE	e2q3nB1	e1g0xA2	194-222	143-171
1216	e2q3nB1_6_9	16.6	6.8e-05	TRUE	e2q3nB1	e1p7qD2	194-222	143-171
1217	e2q3nB1_6_9	16.7	6.6e-05	TRUE	e2q3nB1	e1ufuA2	194-222	46-46,144-56,154-66,164-72,170-171
1218	e2q3nB1_6_9	16.7	6.6e-05	TRUE	e2q3nB1	e1ugnA2	194-222	51-56,154-171
1219	e2q3nB1_6_9	16.4	7.9e-05	TRUE	e2q3nB1	e1vdgA4	194-222	143-171
1220	e2q3nB1_6_9	16.4	7.9e-05	TRUE	e2q3nB1	e1vdgB4	194-222	55-56,152-73,169-171
1221	e2q3nB1_6_9	18.6	1.7e-05	TRUE	e2q3nB1	e2gw5A4	194-222	143-171
1222	e2q3nB1_6_9	16.6	6.8e-05	TRUE	e2q3nB1	e3d2uD2	194-222	50-56,147-147,155-171
1223	e2q3nB1_6_9	16.6	6.8e-05	TRUE	e2q3nB1	e3d2uH2	194-222	50-57,147-147,156-171
1224	e2q3nB1_6_9	16.4	7.8e-05	TRUE	e2q3nB1	e4no0D2	194-222	143-171
1225	e2q3nB1_6_9	16.6	6.9e-05	TRUE	e2q3nB1	e5knmD1	194-222	65-69,165-171
1226	e2q3nB1_6_9	18.6	1.7e-05	TRUE	e2q3nB1	e6aedA2	194-222	143-171
1227	e2q3nB1_6_9	16.4	7.8e-05	TRUE	e2q3nB1	e6aeeG2	194-222	51-56,154-66,161-72,170-171
1228	e2q3nB1_6_9	16.4	7.8e-05	TRUE	e2q3nB1	e6aeeH2	194-222	46-46,144-56,154-66,161-72,170-171
1229	e2q3nB1_6_9	18.6	1.7e-05	TRUE	e2q3nB1	e6bcsA1	194-222	143-171
1230	e2q3nB1_6_9	16.4	7.8e-05	TRUE	e2q3nB1	e6ewaD2	194-222	143-171
1231	e2q3nB1_6_9	16.4	7.8e-05	TRUE	e2q3nB1	e6ewaH2	194-222	143-171
1232	e2q3nB1_6_9	16.4	7.8e-05	TRUE	e2q3nB1	e6ewcD1	194-222	143-171
1233	e2q3nB1_6_9	16.4	7.8e-05	TRUE	e2q3nB1	e6ewcH2	194-222	143-171
1234	e2q3nB1_6_9	16.4	7.8e-05	TRUE	e2q3nB1	e6ewoD2	194-222	143-171
1235	e2q3nB1_6_9	16.4	7.8e-05	TRUE	e2q3nB1	e6ewoH1	194-222	143-171
1236	e2q3nB1_6_9	16.8	6.1e-05	TRUE	e2q3nB1	e6k60D2	194-222	54-56,154-157
1237	e2qn4A1_8_11	16.8	5e-05	FALSE	e2qn4A1	e1beiA1	130-147	18-35
1238	e2qn4A1_8_11	14.9	0.00019	FALSE	e2qn4A1	e1c2uA1	134-146	22-34
1239	e2qn4A1_8_11	15.2	0.00016	FALSE	e2qn4A1	e2k9eA1	130-147	18-35
1240	e2vseA1_3_6	9.1	0.011	FALSE	e2vseA1	e5yh5A1	335-357	152-160,163-176
1241	e2vseA1_3_6	9.1	0.011	FALSE	e2vseA1	e5yh8A2	335-357	152-160,163-176
1242	e2vseA1_3_6	9.1	0.011	FALSE	e2vseA1	e5yheA1	335-357	152-160,163-176
1243	e2vseA1_3_6	9.1	0.011	FALSE	e2vseA1	e5yheB2	335-357	152-160,163-176
1244	e2vseA1_3_6	9.1	0.011	FALSE	e2vseA1	e5yhgA2	335-357	152-160,163-176
1245	e2vseA2_1_4	4.8	0.4	FALSE	e2vseA2	e6g6nB1	457-476	20-39
1246	e2vseA2_1_4	4.8	0.4	FALSE	e2vseA2	e6g6nC1	457-476	20-39
1247	e2vseA2_1_4	3.9	0.77	FALSE	e2vseA2	e6r5yA1	462-482	19-39
1248	e2vseA2_1_4	4	0.74	FALSE	e2vseA2	e6r5yB1	462-482	19-39
1249	e2vseA2_1_4	4	0.74	FALSE	e2vseA2	e6r5yC1	462-482	19-39
1250	e2vseA2_1_4	4	0.72	FALSE	e2vseA2	e6r5yD1	462-482	19-39
1251	e2vseA2_1_4	4	0.72	FALSE	e2vseA2	e6r5yE1	462-482	19-39
1252	e2vseA2_1_4	3.9	0.77	FALSE	e2vseA2	e6r5yF1	462-482	19-39
1253	e2vseA2_1_4	4.7	0.46	FALSE	e2vseA2	e6r5zA1	462-482	19-39
1254	e2vseA2_1_4	4.7	0.46	FALSE	e2vseA2	e6r5zB1	462-482	19-39
1256	e2vseA2_1_4	4.7	0.46	FALSE	e2vseA2	e6r5zD1	462-482	19-39
1259	e2vseA2_1_4	3.6	0.98	FALSE	e2vseA2	e6r60A1	462-482	19-39
1260	e2vseA2_1_4	3.8	0.83	FALSE	e2vseA2	e6r60B1	462-482	60-80
1261	e2vseA2_1_4	3.6	0.98	FALSE	e2vseA2	e6r60C1	462-482	19-39
1262	e2vseA2_1_4	3.9	0.82	FALSE	e2vseA2	e6r60D1	462-482	19-39
1263	e2vseA2_2_5	2.6	1.8	FALSE	e2vseA2	e2ymuA1	464-482	34-52
1264	e2vseA2_2_5	3.2	1.2	FALSE	e2vseA2	e2ymuA2	464-482	362-380
1265	e2vseA2_2_5	2.6	1.8	FALSE	e2vseA2	e2ymuB1	464-482	34-52
1266	e2vseA2_2_5	3.2	1.2	FALSE	e2vseA2	e2ymuB2	464-482	362-380
1267	e2vseA2_2_5	14.5	0.00036	FALSE	e2vseA2	e6hx0A1	477-497	192-212
1268	e2vseA2_2_5	3.9	0.73	FALSE	e2vseA2	e6r5yA1	464-482	21-39
1269	e2vseA2_2_5	3.9	0.7	FALSE	e2vseA2	e6r5yB1	464-482	21-39
1270	e2vseA2_2_5	3.9	0.7	FALSE	e2vseA2	e6r5yC1	464-482	21-39
1271	e2vseA2_2_5	4	0.69	FALSE	e2vseA2	e6r5yD1	464-482	21-39
1272	e2vseA2_2_5	4	0.69	FALSE	e2vseA2	e6r5yE1	464-482	21-39
1273	e2vseA2_2_5	3.9	0.73	FALSE	e2vseA2	e6r5yF1	464-482	21-39
1274	e2vseA2_2_5	4.6	0.44	FALSE	e2vseA2	e6r5zA1	464-482	21-39
1275	e2vseA2_2_5	4.6	0.44	FALSE	e2vseA2	e6r5zB1	464-482	21-39
1277	e2vseA2_2_5	4.6	0.44	FALSE	e2vseA2	e6r5zD1	464-482	21-39
1280	e2vseA2_2_5	3.5	0.93	FALSE	e2vseA2	e6r60A1	464-482	21-39
1281	e2vseA2_2_5	3.8	0.79	FALSE	e2vseA2	e6r60B1	464-482	62-80
1282	e2vseA2_2_5	3.5	0.93	FALSE	e2vseA2	e6r60C1	464-482	21-39
1283	e2vseA2_2_5	3.8	0.77	FALSE	e2vseA2	e6r60D1	464-482	21-39
1284	e2vseA2_4_7	14.2	0.00023	FALSE	e2vseA2	e2azwA1	484-503	2022-12-31
1285	e2vseA2_8_11	15.7	9.6e-05	FALSE	e2vseA2	e1iyjB5	531-546	2762-2777
1286	e2vseA2_8_11	15.7	9.6e-05	FALSE	e2vseA2	e1iyjD5	531-546	2762-2777
1287	e2vseA3_1_4	13.7	0.00053	TRUE	e2vseA3	e2kl6A2	22-43,45-49	75-79,81-102
1288	e2vseA3_1_4	13.7	0.00053	TRUE	e2vseA3	e2m8xA1	22-43,45-49	75-79,81-102
1289	e2vseA3_1_4	13.4	0.00065	TRUE	e2vseA3	e3iduA1	22-43,45-49	87-91,93-114
1290	e2vseA3_1_4	13.6	0.00055	TRUE	e2vseA3	e3iduB2	22-43,45-49	77-81,83-104
1291	e2vseA3_2_5	5.1	0.28	FALSE	e2vseA3	e6eonA4	35-43,45-50	739-753
1292	e2vseA3_3_6	6.9	0.058	FALSE	e2vseA3	e5yh5A1	622-632	403-413
1293	e2vseA3_3_6	6.9	0.058	FALSE	e2vseA3	e5yh8A2	622-632	403-413
1294	e2vseA3_3_6	6.9	0.058	FALSE	e2vseA3	e5yheA1	622-632	403-413
1295	e2vseA3_3_6	6.9	0.058	FALSE	e2vseA3	e5yheB2	622-632	403-413
1296	e2vseA3_3_6	6.9	0.058	FALSE	e2vseA3	e5yhgA2	622-632	403-413
1297	e2vseA4_1_4	10.2	0.0028	FALSE	e2vseA4	e6bt9A3	750-771	596-617
1298	e2vseA4_1_4	10.2	0.0028	FALSE	e2vseA4	e6bt9B3	750-771	596-617
1299	e2vseA4_2_5	14.3	0.0002	FALSE	e2vseA4	e6bt9A3	750-773	596-619
1300	e2vseA4_2_5	14.3	0.0002	FALSE	e2vseA4	e6bt9B3	750-773	596-619
1301	e2wryA1_1_4	13.5	0.00019	FALSE	e2wryA1	e5u95D4	27-48	449-470
1302	e2wryA1_7_10	11.8	0.00072	TRUE	e2wryA1	e2zwiA1	98-114	124-125,381-381
1303	e2wryA1_7_10	11.8	0.00073	TRUE	e2wryA1	e2zwiB1	98-114	365-381
1304	e2wryA1_8_11	11.9	0.00064	TRUE	e2wryA1	e2zwiA1	99-114	124-125,381-381
1305	e2wryA1_8_11	11.9	0.00065	TRUE	e2wryA1	e2zwiB1	99-114	366-381
1306	e2x2sA1_9_12	14.9	0.00016	TRUE	e2x2sA1	e5z6dA2	110-142	23-46,49-57
1307	e2x2sA1_9_12	14.9	0.00016	TRUE	e2x2sA1	e5z6dB1	110-142	23-46,49-57
1308	e2x2sA1_9_12	14.7	0.00017	TRUE	e2x2sA1	e5z6eA1	110-142	24-47,50-58
1309	e2yugA1_1_4	13.9	4.3e-05	FALSE	e2yugA1	e6c4rA1	23-38	6-6,8-22
1310	e2yugA1_1_4	14.3	3.1e-05	FALSE	e2yugA1	e6c4tA2	21-38	5-7,9-23
1311	e2yugA1_1_4	13.9	4.3e-05	FALSE	e2yugA1	e6gmzA1	23-38	6-6,8-22
1312	e2yugA1_1_4	13.9	4.3e-05	FALSE	e2yugA1	e6h31A2	23-38	6-6,8-22
1313	e2yugA1_1_4	13.9	4.3e-05	FALSE	e2yugA1	e6h31B2	23-38	6-6,8-22
1314	e2yugA1_1_4	13.9	4.3e-05	FALSE	e2yugA1	e6h3dA1	23-38	6-6,8-22
1315	e2yugA1_1_4	13.9	4.3e-05	FALSE	e2yugA1	e6h3fA1	23-38	6-6,8-22
1316	e2yugA1_2_5	16.7	4e-06	TRUE	e2yugA1	e2f4nA3	26-46	93-113
1317	e2yugA1_2_5	16.7	4e-06	TRUE	e2yugA1	e2f4nB3	26-46	93-113
1318	e2yugA1_2_5	16.7	4e-06	TRUE	e2yugA1	e2f4nC5	26-46	93-113
1319	e2yugA1_3_6	15.5	6e-06	TRUE	e2yugA1	e2f4nA3	26-46	93-113
1320	e2yugA1_3_6	15.6	6e-06	TRUE	e2yugA1	e2f4nB3	26-46	93-113
1321	e2yugA1_3_6	15.6	6e-06	TRUE	e2yugA1	e2f4nC5	26-46	93-113
1322	e2zqnA1_2_5	15.3	0.0004	TRUE	e2zqnA1	e2yd6A3	21-27,29-37,39-46	28-50,54-54
1323	e2zqnA1_2_5	15.3	0.00041	TRUE	e2zqnA1	e2yd7A2	21-27,29-37,39-46	28-50,54-54
1324	e2zqnA1_2_5	15.3	0.00041	TRUE	e2zqnA1	e2yd7B2	21-27,29-37,39-46	28-50,54-54
1325	e2zqnA1_2_5	15.4	0.00039	TRUE	e2zqnA1	e4rcaA1	21-27,29-37,39-46	28-50,54-54
1326	e2zqnA1_2_5	15.5	0.00035	TRUE	e2zqnA1	e4y61A2	21-27,29-37,39-46	28-50,54-54
1327	e2zqnA1_2_5	15.3	0.00041	TRUE	e2zqnA1	e4yfcA2	21-27,29-37,39-46	28-50,54-54
1328	e2zqnA1_2_5	15.3	0.0004	TRUE	e2zqnA1	e4yfdA2	21-27,29-37,39-46	28-50,54-54
1329	e2zqnA1_2_5	15.3	0.0004	TRUE	e2zqnA1	e4yfgA2	21-27,29-37,39-46	28-50,54-54
1330	e2zqnA1_2_5	15.3	0.0004	TRUE	e2zqnA1	e4yfgB2	21-27,29-37,39-46	28-50,54-54
1331	e2zqnA1_2_5	15.3	0.0004	TRUE	e2zqnA1	e4yh7A4	21-27,29-37,39-46	28-50,54-54
1332	e2zqnA1_2_5	15.4	0.00039	TRUE	e2zqnA1	e5wy8A1	21-27,29-37,39-46	28-50,54-54
1333	e2zqnA1_2_5	15.4	0.00039	TRUE	e2zqnA1	e5xnpD1	21-27,29-37,39-46	28-50,54-54
1334	e2zqnA1_2_5	15.4	0.00039	TRUE	e2zqnA1	e5xnpE1	21-27,29-37,39-46	28-50,54-54
1335	e2zqnA1_2_5	15.4	0.00038	TRUE	e2zqnA1	e5xwtA3	21-27,29-37,39-46	28-50,54-54
1336	e2zqnA1_2_5	15.4	0.00038	TRUE	e2zqnA1	e5xwtC2	21-27,29-37,39-46	28-50,54-54
1337	e2zqnA1_2_5	15.4	0.00039	TRUE	e2zqnA1	e5xwuA1	21-27,29-37,39-46	28-50,54-54
1338	e2zqnA1_2_5	15.4	0.00039	TRUE	e2zqnA1	e5xwuC2	21-27,29-37,39-46	28-50,54-54
1339	e2zqnA1_2_5	15.3	0.00041	TRUE	e2zqnA1	e5y32A2	21-27,29-37,39-46	28-50,54-54
1340	e2zqnA1_3_6	14.1	0.0006	TRUE	e2zqnA1	e2yd6A3	29-37,39-46	55-71
1341	e2zqnA1_3_6	14.1	0.00061	TRUE	e2zqnA1	e2yd7A2	29-37,39-46	55-71
1342	e2zqnA1_3_6	14.1	0.00061	TRUE	e2zqnA1	e2yd7B2	29-37,39-46	55-71
1343	e2zqnA1_3_6	14.1	0.00057	TRUE	e2zqnA1	e4rcaA1	29-37,39-46	55-71
1344	e2zqnA1_3_6	14.3	0.00052	TRUE	e2zqnA1	e4y61A2	29-37,39-46	62-78
1345	e2zqnA1_3_6	14.1	0.00061	TRUE	e2zqnA1	e4yfcA2	29-37,39-46	62-78
1346	e2zqnA1_3_6	14.1	0.0006	TRUE	e2zqnA1	e4yfdA2	29-37,39-46	62-78
1347	e2zqnA1_3_6	14.1	0.0006	TRUE	e2zqnA1	e4yfgA2	29-37,39-46	62-78
1348	e2zqnA1_3_6	14.1	0.0006	TRUE	e2zqnA1	e4yfgB2	29-37,39-46	62-78
1349	e2zqnA1_3_6	14.1	0.0006	TRUE	e2zqnA1	e4yh7A4	29-37,39-46	62-78
1350	e2zqnA1_3_6	14.1	0.00057	TRUE	e2zqnA1	e5wy8A1	29-37,39-46	55-71
1351	e2zqnA1_3_6	14.1	0.00057	TRUE	e2zqnA1	e5xnpD1	29-37,39-46	55-71
1352	e2zqnA1_3_6	14.1	0.00057	TRUE	e2zqnA1	e5xnpE1	29-37,39-46	55-71
1353	e2zqnA1_3_6	14.2	0.00056	TRUE	e2zqnA1	e5xwtA3	29-37,39-46	62-78
1354	e2zqnA1_3_6	14.2	0.00056	TRUE	e2zqnA1	e5xwtC2	29-37,39-46	62-78
1355	e2zqnA1_3_6	14.1	0.00057	TRUE	e2zqnA1	e5xwuA1	29-37,39-46	35-51
1356	e2zqnA1_3_6	14.1	0.00057	TRUE	e2zqnA1	e5xwuC2	29-37,39-46	62-78
1357	e2zqnA1_3_6	14.1	0.00061	TRUE	e2zqnA1	e5y32A2	29-37,39-46	62-78
1358	e3a07A1_3_6	11.5	0.0059	FALSE	e3a07A1	e4pljD2	69-92	48-54,57-64,111-119
1359	e3a07A1_3_6	11.5	0.0059	FALSE	e3a07A1	e4pljH2	69-92	48-54,57-64,111-119
1360	e3a07A1_3_6	11.5	0.0059	FALSE	e3a07A1	e4plkD2	69-92	48-54,57-64,111-119
1361	e3a07A1_3_6	11.5	0.0059	FALSE	e3a07A1	e4plkH1	69-92	48-54,57-64,111-119
1362	e3a07A1_3_6	11.5	0.0059	FALSE	e3a07A1	e4plkI1	69-92	48-54,57-64,111-119
1363	e3a07A1_3_6	11.5	0.0059	FALSE	e3a07A1	e4plkJ1	69-92	48-54,57-64,111-119
1364	e3a07A1_6_9	10	0.021	FALSE	e3a07A1	e6mrmA2	104-124	61-81
1365	e3a07A1_6_9	10	0.021	FALSE	e3a07A1	e6mrmB2	104-124	61-81
1366	e3a07A1_7_10	7.1	0.14	FALSE	e3a07A1	e3d6eA1	112-125	14-27
1367	e3a07A1_7_10	7.1	0.14	FALSE	e3a07A1	e3d6eB1	112-125	14-27
1368	e3a07A1_9_12	3.4	2.6	FALSE	e3a07A1	e2ymuA1	104-117	38-51
1369	e3a07A1_9_12	4	1.7	FALSE	e3a07A1	e2ymuA2	104-117	366-379
1370	e3a07A1_9_12	3.4	2.6	FALSE	e3a07A1	e2ymuB1	104-117	38-51
1371	e3a07A1_9_12	4	1.7	FALSE	e3a07A1	e2ymuB2	104-117	366-379
1372	e3a07A1_9_12	4.7	1.1	FALSE	e3a07A1	e6r5yA1	104-117	25-38
1373	e3a07A1_9_12	4.7	1	FALSE	e3a07A1	e6r5yB1	104-117	25-38
1374	e3a07A1_9_12	4.7	1	FALSE	e3a07A1	e6r5yC1	104-117	25-38
1375	e3a07A1_9_12	4.7	0.99	FALSE	e3a07A1	e6r5yD1	104-117	25-38
1376	e3a07A1_9_12	4.7	0.99	FALSE	e3a07A1	e6r5yE1	104-117	25-38
1377	e3a07A1_9_12	4.7	1.1	FALSE	e3a07A1	e6r5yF1	104-117	25-38
1378	e3a07A1_9_12	5.4	0.62	FALSE	e3a07A1	e6r5zA1	104-117	25-38
1379	e3a07A1_9_12	5.4	0.62	FALSE	e3a07A1	e6r5zB1	104-117	25-38
1381	e3a07A1_9_12	5.4	0.62	FALSE	e3a07A1	e6r5zD1	104-117	25-38
1384	e3a07A1_9_12	4.3	1.3	FALSE	e3a07A1	e6r60A1	104-117	25-38
1385	e3a07A1_9_12	4.6	1.1	FALSE	e3a07A1	e6r60B1	104-117	66-79
1386	e3a07A1_9_12	4.3	1.3	FALSE	e3a07A1	e6r60C1	104-117	25-38
1387	e3a07A1_9_12	4.6	1.1	FALSE	e3a07A1	e6r60D1	104-117	25-38
1388	e3a21A5_8_11	11.4	0.0073	FALSE	e3a21A5	e6mrmA2	599-618	63-82
1389	e3a21A5_8_11	11.4	0.0073	FALSE	e3a21A5	e6mrmB2	599-618	63-82
1390	e3a21A5_8_11	10.3	0.016	FALSE	e3a21A5	e6mrmC1	599-618	63-82
1391	e3a21A5_9_12	13	0.0025	FALSE	e3a21A5	e6mrmA2	599-627	16-35,64-72
1392	e3a21A5_9_12	13	0.0025	FALSE	e3a21A5	e6mrmB2	599-627	16-35,64-72
1393	e3a21A5_9_12	12.5	0.0034	FALSE	e3a21A5	e6mrmC1	599-627	45-64,93-101
1394	e3ah1B1_1_4	4.7	0.37	FALSE	e3ah1B1	e2ymuA1	32-46	37-51
1395	e3ah1B1_1_4	5.4	0.23	FALSE	e3ah1B1	e2ymuA2	32-46	365-379
1396	e3ah1B1_1_4	4.7	0.37	FALSE	e3ah1B1	e2ymuB1	32-46	37-51
1397	e3ah1B1_1_4	5.4	0.23	FALSE	e3ah1B1	e2ymuB2	32-46	365-379
1398	e3ah1B1_1_4	10.7	0.0049	FALSE	e3ah1B1	e3odtA1	23-41	150-168
1399	e3ah1B1_1_4	10.8	0.0049	FALSE	e3ah1B1	e3odtB1	23-41	150-168
1400	e3ah1B1_1_4	7.6	0.046	FALSE	e3ah1B1	e6r5xA1	32-46	24-38
1401	e3ah1B1_1_4	7.7	0.045	FALSE	e3ah1B1	e6r5xB1	32-46	24-38
1402	e3ah1B1_1_4	7.6	0.046	FALSE	e3ah1B1	e6r5xC1	32-46	24-38
1403	e3ah1B1_1_4	7.7	0.045	FALSE	e3ah1B1	e6r5xD1	32-46	24-38
1404	e3ah1B1_1_4	6	0.15	FALSE	e3ah1B1	e6r5yA1	32-46	24-38
1405	e3ah1B1_1_4	6	0.15	FALSE	e3ah1B1	e6r5yB1	32-46	24-38
1406	e3ah1B1_1_4	6	0.15	FALSE	e3ah1B1	e6r5yC1	32-46	24-38
1407	e3ah1B1_1_4	6.1	0.14	FALSE	e3ah1B1	e6r5yD1	32-46	24-38
1408	e3ah1B1_1_4	6.1	0.14	FALSE	e3ah1B1	e6r5yE1	32-46	24-38
1409	e3ah1B1_1_4	6	0.15	FALSE	e3ah1B1	e6r5yF1	32-46	24-38
1410	e3ah1B1_1_4	6.7	0.093	FALSE	e3ah1B1	e6r5zA1	32-46	24-38
1411	e3ah1B1_1_4	6.7	0.093	FALSE	e3ah1B1	e6r5zB1	32-46	24-38
1413	e3ah1B1_1_4	6.7	0.093	FALSE	e3ah1B1	e6r5zD1	32-46	24-38
1416	e3ah1B1_1_4	5.7	0.19	FALSE	e3ah1B1	e6r60A1	32-46	24-38
1417	e3ah1B1_1_4	5.9	0.16	FALSE	e3ah1B1	e6r60B1	32-46	65-79
1418	e3ah1B1_1_4	5.7	0.19	FALSE	e3ah1B1	e6r60C1	32-46	24-38
1419	e3ah1B1_1_4	5.9	0.16	FALSE	e3ah1B1	e6r60D1	32-46	24-38
1420	e3ah1B1_2_5	4.6	0.37	FALSE	e3ah1B1	e2ymuA1	32-46	37-51
1421	e3ah1B1_2_5	5.2	0.24	FALSE	e3ah1B1	e2ymuA2	32-46	365-379
1422	e3ah1B1_2_5	4.6	0.37	FALSE	e3ah1B1	e2ymuB1	32-46	37-51
1423	e3ah1B1_2_5	5.2	0.24	FALSE	e3ah1B1	e2ymuB2	32-46	365-379
1424	e3ah1B1_2_5	7.5	0.045	FALSE	e3ah1B1	e6r5xA1	32-46	24-38
1425	e3ah1B1_2_5	7.5	0.044	FALSE	e3ah1B1	e6r5xB1	32-46	24-38
1426	e3ah1B1_2_5	7.5	0.045	FALSE	e3ah1B1	e6r5xC1	32-46	24-38
1427	e3ah1B1_2_5	7.5	0.044	FALSE	e3ah1B1	e6r5xD1	32-46	24-38
1428	e3ah1B1_2_5	5.8	0.15	FALSE	e3ah1B1	e6r5yA1	32-46	24-38
1429	e3ah1B1_2_5	5.9	0.14	FALSE	e3ah1B1	e6r5yB1	32-46	24-38
1430	e3ah1B1_2_5	5.9	0.14	FALSE	e3ah1B1	e6r5yC1	32-46	24-38
1431	e3ah1B1_2_5	5.9	0.14	FALSE	e3ah1B1	e6r5yD1	32-46	24-38
1432	e3ah1B1_2_5	5.9	0.14	FALSE	e3ah1B1	e6r5yE1	32-46	24-38
1433	e3ah1B1_2_5	5.8	0.15	FALSE	e3ah1B1	e6r5yF1	32-46	24-38
1434	e3ah1B1_2_5	6.5	0.089	FALSE	e3ah1B1	e6r5zA1	32-46	24-38
1435	e3ah1B1_2_5	6.5	0.089	FALSE	e3ah1B1	e6r5zB1	32-46	24-38
1437	e3ah1B1_2_5	6.5	0.089	FALSE	e3ah1B1	e6r5zD1	32-46	24-38
1440	e3ah1B1_2_5	5.5	0.19	FALSE	e3ah1B1	e6r60A1	32-46	24-38
1441	e3ah1B1_2_5	5.7	0.16	FALSE	e3ah1B1	e6r60B1	32-46	65-79
1442	e3ah1B1_2_5	5.5	0.19	FALSE	e3ah1B1	e6r60C1	32-46	24-38
1443	e3ah1B1_2_5	5.7	0.16	FALSE	e3ah1B1	e6r60D1	32-46	24-38
1444	e3ah1B1_8_11	13.6	0.0004	FALSE	e3ah1B1	e6aymA1	100-100,102-125	28-52
1445	e3ah1B1_8_11	13.6	0.0004	FALSE	e3ah1B1	e6aymB1	100-100,102-125	28-52
1446	e3ah1B1_8_11	13.6	0.0004	FALSE	e3ah1B1	e6ayoA1	100-100,102-125	28-52
1447	e3ah1B1_8_11	13.6	0.0004	FALSE	e3ah1B1	e6ayoB1	100-100,102-125	28-52
1448	e3ah1B1_8_11	13.6	0.0004	FALSE	e3ah1B1	e6ayqA1	100-100,102-125	28-52
1449	e3ah1B1_8_11	13.6	0.0004	FALSE	e3ah1B1	e6ayqB1	100-100,102-125	28-52
1450	e3ah1B1_8_11	13.6	0.0004	FALSE	e3ah1B1	e6ayrA1	100-100,102-125	28-52
1451	e3ah1B1_8_11	13.6	0.0004	FALSE	e3ah1B1	e6ayrB1	100-100,102-125	28-52
1452	e3ah1B1_8_11	13.6	0.0004	FALSE	e3ah1B1	e6ayrC1	100-100,102-125	28-52
1453	e3ah1B1_8_11	13.6	0.0004	FALSE	e3ah1B1	e6ayrD1	100-100,102-125	28-52
1454	e3ah1B1_8_11	13.6	0.0004	FALSE	e3ah1B1	e6aysA1	100-100,102-125	28-52
1455	e3ah1B1_8_11	13.6	0.0004	FALSE	e3ah1B1	e6aysB1	100-100,102-125	28-52
1456	e3ah1B1_8_11	13.6	0.0004	FALSE	e3ah1B1	e6aysC1	100-100,102-125	28-52
1457	e3ah1B1_8_11	13.6	0.0004	FALSE	e3ah1B1	e6aysD1	100-100,102-125	28-52
1458	e3ah1B1_8_11	13.6	0.0004	FALSE	e3ah1B1	e6aysE1	100-100,102-125	28-52
1459	e3ah1B1_8_11	13.6	0.0004	FALSE	e3ah1B1	e6aysF1	100-100,102-125	28-52
1460	e3ah1B1_8_11	13.6	0.0004	FALSE	e3ah1B1	e6aysG1	100-100,102-125	28-52
1461	e3ah1B1_8_11	13.6	0.0004	FALSE	e3ah1B1	e6aysH1	100-100,102-125	28-52
1462	e3ah1B1_8_11	13.6	0.0004	FALSE	e3ah1B1	e6aytA1	100-100,102-125	28-52
1463	e3ah1B1_8_11	13.6	0.0004	FALSE	e3ah1B1	e6aytB1	100-100,102-125	28-52
1464	e3ah1B1_8_11	13.6	0.0004	FALSE	e3ah1B1	e6aytC1	100-100,102-125	28-52
1465	e3ah1B1_8_11	13.6	0.0004	FALSE	e3ah1B1	e6aytD1	100-100,102-125	28-52
1466	e3ah1B1_9_12	14.7	0.00031	FALSE	e3ah1B1	e6d7jA2	109-133	103-117,121-130
1467	e3ah1B1_9_12	14.7	0.00031	FALSE	e3ah1B1	e6d7jB5	109-133	103-117,121-130
1468	e3ah1B1_9_12	14.7	0.00032	FALSE	e3ah1B1	e6d7jC5	109-133	103-117,121-130
1469	e3ah1B1_9_12	14.7	0.00032	FALSE	e3ah1B1	e6d7jD2	109-133	103-117,121-130
1470	e3ah1B1_9_12	14.8	0.00029	FALSE	e3ah1B1	e6dxuA5	109-133	103-117,121-130
1471	e3ah1B1_9_12	14.8	0.0003	FALSE	e3ah1B1	e6dxuB2	109-133	103-117,121-130
1472	e3ah1B1_9_12	14.7	0.00031	FALSE	e3ah1B1	e6dxuC1	109-133	103-117,121-130
1473	e3ah1B1_9_12	14.8	0.00029	FALSE	e3ah1B1	e6dxuD1	109-133	103-117,121-130
1475	e3akfA2_5_8	1.5	0.38	FALSE	e3akfA2	e6i38A1	382-395	33-46
1476	e3akfA2_5_8	1.5	0.38	FALSE	e3akfA2	e6i39A1	382-395	33-46
1477	e3akfA2_5_8	1.5	0.38	FALSE	e3akfA2	e6i3aA1	382-395	33-46
1478	e3akfA2_8_11	14.6	7.4e-05	TRUE	e3akfA2	e1k8kA1	414-428	127-141
1479	e3akfA2_8_11	14.6	7.4e-05	TRUE	e3akfA2	e1tyqA1	414-428	127-141
1480	e3akfA2_8_11	14.6	7.4e-05	TRUE	e3akfA2	e1u2vA1	414-428	127-141
1481	e3akfA2_8_11	14.6	7.4e-05	TRUE	e3akfA2	e2p9iA1	414-428	127-141
1482	e3akfA2_8_11	14.6	7.4e-05	TRUE	e3akfA2	e2p9kA1	414-428	127-141
1483	e3akfA2_8_11	14.6	7.4e-05	TRUE	e3akfA2	e2p9lA1	414-428	127-141
1484	e3akfA2_8_11	14.6	7.4e-05	TRUE	e3akfA2	e2p9nA1	414-428	127-141
1485	e3akfA2_8_11	14.7	7.1e-05	TRUE	e3akfA2	e2p9pA1	414-428	127-141
1486	e3akfA2_8_11	14.6	7.4e-05	TRUE	e3akfA2	e2p9sA1	414-428	127-141
1487	e3akfA2_8_11	14.6	7.4e-05	TRUE	e3akfA2	e2p9uA1	414-428	127-141
1488	e3akfA2_8_11	14.6	7.7e-05	TRUE	e3akfA2	e3dxkA2	414-428	127-141
1489	e3akfA2_8_11	14.6	7.6e-05	TRUE	e3akfA2	e3dxmA2	414-428	127-141
1490	e3akfA2_8_11	14.6	7.7e-05	TRUE	e3akfA2	e3rseA2	414-428	127-141
1491	e3akfA2_8_11	14.7	7.2e-05	TRUE	e3akfA2	e3ukrA4	414-428	127-141
1492	e3akfA2_8_11	14.6	7.3e-05	TRUE	e3akfA2	e3ukuA2	414-428	127-141
1493	e3akfA2_8_11	14.6	7.7e-05	TRUE	e3akfA2	e3uleA2	414-428	127-141
1494	e3akfA2_8_11	14.6	7.6e-05	TRUE	e3akfA2	e4jd2A2	414-428	127-141
1495	e3akfA2_8_11	14.5	7.9e-05	TRUE	e3akfA2	e4xeiA2	414-428	127-141
1496	e3akfA2_8_11	14.6	7.6e-05	TRUE	e3akfA2	e4xf2A1	414-428	127-141
1497	e3akfA2_8_11	14.6	7.6e-05	TRUE	e3akfA2	e4xf2T1	414-428	127-141
1498	e3akfA2_8_11	14.6	7.7e-05	TRUE	e3akfA2	e6decA1	414-428	127-141
1499	e3akfA2_8_11	14.6	7.6e-05	TRUE	e3akfA2	e6decH2	414-428	127-141
1500	e3brdA3_4_7	16	2.6e-05	FALSE	e3brdA3	e1f97A1	453-468	43-58
1501	e3brdA3_5_8	19.4	2e-06	FALSE	e3brdA3	e1f97A1	453-468	43-58
1502	e3brdA3_5_8	12.7	0.00023	FALSE	e3brdA3	e1nbqA3	455-468	46-59
1503	e3brdA3_5_8	12.8	0.00023	FALSE	e3brdA3	e1nbqB1	455-468	46-59
1504	e3brdA3_5_8	12.8	0.00022	FALSE	e3brdA3	e3eoyG1	455-468	46-59
1505	e3brdA3_5_8	12.8	0.00022	FALSE	e3brdA3	e3eoyH1	455-468	46-59
1506	e3brdA3_5_8	12.8	0.00022	FALSE	e3brdA3	e3eoyI1	455-468	46-59
1507	e3brdA3_5_8	12.8	0.00022	FALSE	e3brdA3	e3eoyJ1	455-468	46-59
1508	e3brdA3_5_8	12.8	0.00022	FALSE	e3brdA3	e3eoyK1	455-468	46-59
1509	e3brdA3_5_8	12.8	0.00022	FALSE	e3brdA3	e3eoyL1	455-468	46-59
1510	e3brdA3_5_8	12.8	0.00022	FALSE	e3brdA3	e4odbD1	455-468	46-59
1511	e3brdA3_5_8	12.8	0.00022	FALSE	e3brdA3	e4odbE1	455-468	46-59
1512	e3brdA3_5_8	12.8	0.00022	FALSE	e3brdA3	e4odbF1	455-468	46-59
1513	e3brdA3_6_9	12.8	0.00014	FALSE	e3brdA3	e1f97A1	454-469	44-59
1514	e3brdA3_8_11	13.9	6e-05	TRUE	e3brdA3	e1mkfA2	482-482,484-513	93-100,104-126
1515	e3brdA3_8_11	13.9	6e-05	TRUE	e3brdA3	e1mkfB2	482-482,484-513	93-100,104-126
1516	e3brdA3_8_11	13.9	6e-05	TRUE	e3brdA3	e1ml0A2	482-482,484-513	93-100,104-126
1517	e3brdA3_8_11	17.7	4e-06	FALSE	e3brdA3	e1ttuA1	487-504	363-380
1518	e3brdA3_8_11	13.9	6e-05	TRUE	e3brdA3	e2nyzA2	482-482,484-513	93-100,104-126
1519	e3brdA3_8_11	13.9	6e-05	TRUE	e3brdA3	e2nyzB2	482-482,484-513	93-100,104-126
1520	e3brdA3_8_11	13.9	6e-05	TRUE	e3brdA3	e2nz1A2	482-482,484-513	93-100,104-126
1521	e3brdA3_8_11	13.9	6e-05	TRUE	e3brdA3	e2nz1B2	482-482,484-513	93-100,104-126
1522	e3brdA3_8_11	13.9	6e-05	TRUE	e3brdA3	e2nz1X2	482-482,484-513	93-100,104-126
1524	e3brgC3_8_11	13.7	0.00012	FALSE	e3brgC3	e4gkzB4	315-330	78-82,85-95
1525	e3brgC3_8_11	13.7	0.00012	FALSE	e3brgC3	e6eh8B2	315-330	78-82,85-95
1526	e3brgC3_8_11	13.7	0.00012	FALSE	e3brgC3	e6eh9B2	315-330	78-82,85-95
1527	e3brgC3_8_11	13.7	0.00012	FALSE	e3brgC3	e6fr6B1	315-330	78-82,85-95
1528	e3brgC3_8_11	13.7	0.00012	FALSE	e3brgC3	e6fr7B2	315-330	78-82,85-95
1529	e3brgC3_8_11	13.7	0.00012	FALSE	e3brgC3	e6fr8B1	315-330	78-82,85-95
1530	e3btaA2_1_4	17	3.3e-05	TRUE	e3btaA2	e4aeeA4	34-50,53-55	39-41,655-43,660-662
1531	e3btaA2_1_4	17	3.3e-05	TRUE	e3btaA2	e4aeeB8	34-50,53-55	39-41,655-43,660-662
1532	e3bx1C1_3_6	15.2	0.00013	FALSE	e3bx1C1	e1ntjA5	63-65,68-93	5-31,49-50
1533	e3bx1C1_3_6	15.1	0.00014	FALSE	e3bx1C1	e2xrbA3	63-65,68-93	5-31,49-50
1534	e3bx1C1_3_6	15.1	0.00014	FALSE	e3bx1C1	e2xrdA7	63-65,68-93	5-31,49-50
1535	e3bx1C1_4_7	15.5	5.6e-05	FALSE	e3bx1C1	e1ntjA5	63-65,68-96	5-31,49-53
1536	e3bx1C1_4_7	15.4	6.2e-05	FALSE	e3bx1C1	e2xrbA3	63-65,68-96	5-31,49-53
1537	e3bx1C1_4_7	15.4	6.2e-05	FALSE	e3bx1C1	e2xrdA7	63-65,68-96	5-31,49-53
1538	e3ffzA4_1_4	6.2	0.055	FALSE	e3ffzA4	e3t5vB1	1107-1112	155-159
1539	e3ffzA4_1_4	6.2	0.054	FALSE	e3ffzA4	e3t5vE2	1107-1112	155-160
1541	e3ffzA4_1_4	6.2	0.054	FALSE	e3ffzA4	e5l3tB2	1107-1112	155-160
1542	e3ffzA4_1_4	6.2	0.054	FALSE	e3ffzA4	e5ubpB1	1107-1112	155-160
1543	e3ffzA4_3_6	12.2	0.0029	FALSE	e3ffzA4	e3dvgA1	1113-1125	46-58
1544	e3ffzA4_3_6	11.7	0.0042	FALSE	e3ffzA4	e4jqiL1	1113-1125	47-59
1545	e3ffzA4_3_6	14.2	0.00066	TRUE	e3ffzA4	e4x4zA1	1113-1125	46-58
1546	e3ffzA4_3_6	14.2	0.00066	TRUE	e3ffzA4	e4x4zB1	1113-1125	46-58
1547	e3ffzA4_3_6	11.6	0.0042	FALSE	e3ffzA4	e5f72T1	1113-1125	187-199
1548	e3ffzA4_3_6	11.7	0.0041	FALSE	e3ffzA4	e5uoeL1	1113-1125	47-59
1549	e3ffzA4_3_6	11.7	0.0042	FALSE	e3ffzA4	e5uoeN1	1113-1125	47-59
1550	e3ffzA4_3_6	11.7	0.0041	FALSE	e3ffzA4	e5uoeQ1	1113-1125	47-59
1551	e3ffzA4_3_6	11.8	0.0039	FALSE	e3ffzA4	e6kn9F2	1113-1125	186-198
1552	e3ffzA4_3_6	11.7	0.0042	FALSE	e3ffzA4	e6pwcL1	1113-1125	47-59
1553	e3ffzA4_8_11	18.3	1e-05	FALSE	e3ffzA4	e3g1pA1	1166-1180,1185-1200	162-165,167-174,177-186,195-203
1554	e3ffzA4_8_11	18.2	1e-05	FALSE	e3ffzA4	e3g1pB1	1166-1180,1185-1200	162-165,167-174,177-186,195-203
1555	e3ffzA4_8_11	18.3	1e-05	FALSE	e3ffzA4	e3p2uA1	1166-1180,1185-1200	162-165,167-174,177-186,195-203
1556	e3ffzA4_8_11	18.2	1e-05	FALSE	e3ffzA4	e3p2uB1	1166-1180,1185-1200	162-165,167-174,177-186,195-203
1557	e3fuqA2_3_6	11	0.0053	FALSE	e3fuqA2	e4jqiL1	1134-1147	46-59
1558	e3fuqA2_3_6	13.6	0.00083	FALSE	e3fuqA2	e4x4zA1	1134-1147	45-58
1559	e3fuqA2_3_6	13.6	0.00083	FALSE	e3fuqA2	e4x4zB1	1134-1147	45-58
1560	e3fuqA2_3_6	11.1	0.0049	FALSE	e3fuqA2	e6kn9F2	1134-1147	185-198
1561	e3fuqA2_3_6	11	0.0053	FALSE	e3fuqA2	e6pwcL1	1134-1147	46-59
1562	e3iirA1_3_6	13.3	0.00057	FALSE	e3iirA1	e4ofyD2	58-88	5-15,18-37
1563	e3iirA1_3_6	13.5	0.0005	FALSE	e3iirA1	e4ofyF3	58-88	8-18,21-40
1564	e3iirA1_4_7	14.5	0.00019	TRUE	e3iirA1	e4ofyD2	58-92	5-15,18-37,39-42
1565	e3iirA1_4_7	14.7	0.00017	TRUE	e3iirA1	e4ofyF3	58-93	8-18,21-40,42-46
1566	e3iirA1_8_11	14.2	0.00029	FALSE	e3iirA1	e1beiA1	132-147	20-35
1567	e3kmvA1_8_11	14.7	0.0001	FALSE	e3kmvA1	e1k8kA1	103-119	126-142
1568	e3kmvA1_8_11	14.7	0.0001	FALSE	e3kmvA1	e1tyqA1	103-119	126-142
1569	e3kmvA1_8_11	14.7	0.0001	FALSE	e3kmvA1	e1u2vA1	103-119	126-142
1570	e3kmvA1_8_11	14.7	0.0001	FALSE	e3kmvA1	e2p9iA1	103-119	126-142
1571	e3kmvA1_8_11	14.7	0.0001	FALSE	e3kmvA1	e2p9kA1	103-119	126-142
1572	e3kmvA1_8_11	14.7	0.0001	FALSE	e3kmvA1	e2p9lA1	103-119	126-142
1573	e3kmvA1_8_11	14.7	0.0001	FALSE	e3kmvA1	e2p9nA1	103-119	126-142
1574	e3kmvA1_8_11	14.8	9.6e-05	FALSE	e3kmvA1	e2p9pA1	103-119	126-142
1575	e3kmvA1_8_11	14.7	0.0001	FALSE	e3kmvA1	e2p9sA1	103-119	126-142
1576	e3kmvA1_8_11	14.7	0.0001	FALSE	e3kmvA1	e2p9uA1	103-119	126-142
1577	e3kmvA1_8_11	14.7	0.0001	FALSE	e3kmvA1	e3dxkA2	103-119	126-142
1578	e3kmvA1_8_11	14.7	0.0001	FALSE	e3kmvA1	e3dxmA2	103-119	126-142
1579	e3kmvA1_8_11	14.7	0.0001	FALSE	e3kmvA1	e3rseA2	103-119	126-142
1580	e3kmvA1_8_11	14.7	9.8e-05	FALSE	e3kmvA1	e3ukrA4	103-119	126-142
1581	e3kmvA1_8_11	14.7	9.9e-05	FALSE	e3kmvA1	e3ukuA2	103-119	126-142
1582	e3kmvA1_8_11	14.7	0.0001	FALSE	e3kmvA1	e3uleA2	103-119	126-142
1583	e3kmvA1_8_11	14.7	0.0001	FALSE	e3kmvA1	e4jd2A2	103-119	126-142
1584	e3kmvA1_8_11	14.6	0.00011	FALSE	e3kmvA1	e4xeiA2	103-119	126-142
1585	e3kmvA1_8_11	14.7	0.0001	FALSE	e3kmvA1	e4xf2A1	103-119	126-142
1586	e3kmvA1_8_11	14.7	0.0001	FALSE	e3kmvA1	e4xf2T1	103-119	126-142
1587	e3kmvA1_8_11	14.7	0.0001	FALSE	e3kmvA1	e6decA1	103-119	126-142
1588	e3kmvA1_8_11	14.7	0.0001	FALSE	e3kmvA1	e6decH2	103-119	126-142
1589	e3malA1_2_5	14.8	1.8e-05	FALSE	e3malA1	e1schA1	44-49,52-76	228-258
1590	e3malA1_2_5	14.8	1.8e-05	FALSE	e3malA1	e1schB1	44-49,52-76	228-258
1591	e3malA1_7_10	14.8	5.3e-05	FALSE	e3malA1	e4f4oC2	115-146	172-195,200-202,204-208
1592	e3malA1_7_10	14.7	5.4e-05	FALSE	e3malA1	e4f4oF3	115-146	177-200,205-207,209-213
1593	e3malA1_7_10	14.7	5.4e-05	FALSE	e3malA1	e4f4oI4	115-146	177-200,205-207,209-213
1594	e3malA1_7_10	14.7	5.4e-05	FALSE	e3malA1	e4f4oL4	115-146	177-200,205-207,209-213
1595	e3malA1_7_10	14.8	5e-05	FALSE	e3malA1	e4wjg21	115-146	177-200,205-207,209-213
1596	e3malA1_7_10	14.8	5e-05	FALSE	e3malA1	e4wjgC1	115-146	177-200,205-207,209-213
1597	e3malA1_7_10	14.8	5e-05	FALSE	e3malA1	e4wjgH1	115-146	177-200,205-207,209-213
1598	e3malA1_7_10	14.8	5e-05	FALSE	e3malA1	e4wjgM1	115-146	177-200,205-207,209-213
1599	e3malA1_7_10	14.8	5e-05	FALSE	e3malA1	e4wjgR1	115-146	177-200,205-207,209-213
1600	e3malA1_7_10	14.8	5e-05	FALSE	e3malA1	e4wjgW1	115-146	177-200,205-207,209-213
1601	e3malA1_7_10	14.8	5.1e-05	FALSE	e3malA1	e4x0iC1	115-146	178-201,206-208,210-214
1602	e3malA1_7_10	14.8	5e-05	FALSE	e3malA1	e4x0lC2	115-146	177-200,205-207,209-213
1603	e3malA1_7_10	14.8	5.2e-05	FALSE	e3malA1	e5hu6C1	115-146	183-206,211-213,215-219
1604	e3malA1_7_10	14.7	5.3e-05	FALSE	e3malA1	e6tb2C1	115-146	186-209,214-216,218-222
1605	e3n0kA1_4_7	14.3	4.6e-05	TRUE	e3n0kA1	e5j6yA1	48-67	104-107,109-124
1606	e3n0kA1_5_8	16.7	7e-06	TRUE	e3n0kA1	e5j6yA1	51-70	107-107,109-127
1607	e3n0kA1_5_8	14.1	4.4e-05	TRUE	e3n0kA1	e6t0qA1	53-67	259-273
1611	e3n0kA1_5_8	14.1	4.4e-05	TRUE	e3n0kA1	e6t1dD1	53-67	259-273
1612	e3n0kA1_5_8	14.1	4.4e-05	TRUE	e3n0kA1	e6t1dE1	53-67	259-273
1613	e3n0kA1_5_8	14.1	4.4e-05	TRUE	e3n0kA1	e6t1dF1	53-67	259-273
1614	e3n0kA1_6_9	7.1	0.0069	FALSE	e3n0kA1	e3hxjA1	64-79,82-87	111-132
1615	e3n0kA1_6_9	7.1	0.0069	FALSE	e3n0kA1	e3hxjB1	64-79,82-87	111-132
1616	e3n0kA1_6_9	7.1	0.0069	FALSE	e3n0kA1	e3hxjC1	64-79,82-87	111-132
1617	e3n0kA1_6_9	7.1	0.0069	FALSE	e3n0kA1	e3hxjD1	64-79,82-87	111-132
1618	e3n0kA1_6_9	6.7	0.009	FALSE	e3n0kA1	e5yy8A1	61-74	236-249
1619	e3n0kA1_6_9	6.7	0.0095	FALSE	e3n0kA1	e6n3hA1	61-74	550-563
1620	e3n0kA1_6_9	6.7	0.009	FALSE	e3n0kA1	e6n3hB1	61-74	550-563
1621	e3n0kA1_7_10	8.8	0.00053	FALSE	e3n0kA1	e3hxjA1	65-79,82-88	112-133
1622	e3n0kA1_7_10	8.8	0.00053	FALSE	e3n0kA1	e3hxjB1	65-79,82-88	112-133
1623	e3n0kA1_7_10	8.8	0.00053	FALSE	e3n0kA1	e3hxjC1	65-79,82-88	112-133
1624	e3n0kA1_7_10	8.8	0.00053	FALSE	e3n0kA1	e3hxjD1	65-79,82-88	112-133
1625	e3n7lA2_5_8	11.9	0.00079	FALSE	e3n7lA2	e4cmpA1	80-91,97-97	1326-1338
1626	e3n7lA2_5_8	11.9	0.00079	FALSE	e3n7lA2	e4cmpB4	80-91,97-97	1326-1338
1627	e3n7lA2_5_8	11.9	0.00079	FALSE	e3n7lA2	e4cmqA5	80-91,97-97	1326-1338
1628	e3n7lA2_5_8	11.9	0.00079	FALSE	e3n7lA2	e4cmqB5	80-91,97-97	1326-1338
1629	e3n7lA2_5_8	11.9	0.0008	FALSE	e3n7lA2	e4oo8A3	80-91,97-97	1326-1338
1630	e3n7lA2_5_8	11.9	0.00079	FALSE	e3n7lA2	e4oo8D4	80-91,97-97	1326-1338
1631	e3n7lA2_5_8	11.9	0.00079	FALSE	e3n7lA2	e4un3B2	80-91,97-97	1326-1338
1632	e3n7lA2_5_8	11.9	0.00079	FALSE	e3n7lA2	e4un4B4	80-91,97-97	1326-1338
1633	e3n7lA2_5_8	11.9	0.00079	TRUE	e3n7lA2	e4un5B1	80-91,97-97	1326-1338
1634	e3n7lA2_5_8	11.9	0.0008	FALSE	e3n7lA2	e4zt0A3	80-91,97-97	1326-1338
1635	e3n7lA2_5_8	11.9	0.0008	FALSE	e3n7lA2	e4zt0C4	80-91,97-97	1326-1338
1636	e3n7lA2_5_8	11.8	0.00081	FALSE	e3n7lA2	e4zt9A1	80-91,97-97	1326-1338
1637	e3n7lA2_5_8	11.9	0.00079	FALSE	e3n7lA2	e4zt9C4	80-91,97-97	1326-1338
1638	e3n7lA2_5_8	14	0.00017	TRUE	e3n7lA2	e5b2rB5	80-91	1326-1337
1639	e3n7lA2_5_8	14	0.00017	TRUE	e3n7lA2	e5b2sB2	80-91	1326-1337
1640	e3n7lA2_5_8	11.6	0.00094	FALSE	e3n7lA2	e5b2tB3	80-91	1326-1337
1641	e3n7lA2_5_8	11.9	0.00079	FALSE	e3n7lA2	e5f9rB3	80-91,97-97	1326-1338
1642	e3n7lA2_5_8	11.9	0.00079	TRUE	e3n7lA2	e5fq5B4	80-91,97-97	1326-1338
1643	e3n7lA2_5_8	14	0.00017	TRUE	e3n7lA2	e5fw1B2	80-91	1326-1337
1644	e3n7lA2_5_8	14	0.00017	TRUE	e3n7lA2	e5fw2B5	80-91	1326-1337
1645	e3n7lA2_5_8	11.7	0.00093	FALSE	e3n7lA2	e5fw3B5	80-91	1326-1337
1646	e3n7lA2_5_8	11.8	0.00081	TRUE	e3n7lA2	e5vw1A2	80-91,97-97	1326-1338
1647	e3n7lA2_5_8	11.9	0.0008	FALSE	e3n7lA2	e5vzlA4	80-91,97-97	1326-1338
1648	e3n7lA2_5_8	11.9	0.0008	FALSE	e3n7lA2	e5xblA1	80-91,97-97	1326-1338
1649	e3n7lA2_5_8	11.8	0.00081	FALSE	e3n7lA2	e5y36A1	80-91,97-97	1326-1338
1650	e3n7lA2_5_8	11.9	0.0008	FALSE	e3n7lA2	e6aebB1	80-91,97-97	1326-1338
1651	e3n7lA2_5_8	11.9	0.0008	FALSE	e3n7lA2	e6aebF2	80-91,97-97	1326-1338
1652	e3n7lA2_5_8	11.9	0.0008	FALSE	e3n7lA2	e6aegB4	80-91,97-97	1326-1338
1653	e3n7lA2_5_8	11.8	0.00081	FALSE	e3n7lA2	e6ifoA2	80-91,97-97	1326-1338
1654	e3n7lA2_5_8	11.8	0.00081	FALSE	e3n7lA2	e6ifoB5	80-91,97-97	1326-1338
1655	e3n7lA2_5_8	11.9	0.00079	FALSE	e3n7lA2	e6k3zB2	80-91,97-97	1326-1338
1656	e3n7lA2_5_8	11.9	0.00081	FALSE	e3n7lA2	e6k4pB3	80-91,97-97	1326-1338
1657	e3n7lA2_5_8	11.9	0.00081	FALSE	e3n7lA2	e6k4qB5	80-91,97-97	1326-1338
1658	e3n7lA2_5_8	11.9	0.00079	FALSE	e3n7lA2	e6k4sB3	80-91,97-97	1326-1338
1659	e3n7lA2_5_8	11.9	0.00079	FALSE	e3n7lA2	e6k4uB3	80-91,97-97	1326-1338
1660	e3n7lA2_5_8	11.9	0.00079	TRUE	e3n7lA2	e6k57B5	80-91,97-97	1326-1338
1661	e3n7lA2_5_8	11.9	0.0008	FALSE	e3n7lA2	e6mcbA5	80-91,97-97	1326-1338
1662	e3n7lA2_5_8	11.9	0.0008	FALSE	e3n7lA2	e6mccA4	80-91,97-97	1326-1338
1663	e3n7lA2_5_8	11.9	0.0008	FALSE	e3n7lA2	e6o0xA2	80-91,97-97	1326-1338
1664	e3n7lA2_5_8	11.9	0.0008	FALSE	e3n7lA2	e6o0zA5	80-91,97-97	1326-1338
1665	e3n7lA2_7_10	14.5	5.5e-05	TRUE	e3n7lA2	e4yb9D2	127-144	288-291,295-308
1666	e3n7lA2_7_10	14.7	4.9e-05	TRUE	e3n7lA2	e4ybqA1	127-148	287-290,294-311
1667	e3n7lA2_7_10	14.7	4.9e-05	TRUE	e3n7lA2	e4ybqB2	127-148	287-290,294-311
1668	e3n7lA2_8_11	14.1	5.8e-05	FALSE	e3n7lA2	e4yb9D2	127-146	288-291,295-310
1669	e3nbeA1_5_8	14	0.00016	FALSE	e3nbeA1	e5oxtA1	70-76,78-91	103-109,111-124
1670	e3nbeA1_5_8	14	0.00016	FALSE	e3nbeA1	e5oxtB1	70-76,78-91	103-109,111-124
1671	e3nbeA1_5_8	14	0.00016	FALSE	e3nbeA1	e5oxtC1	70-76,78-91	103-109,111-124
1672	e3nbeA1_5_8	14	0.00016	FALSE	e3nbeA1	e5oxuA1	70-76,78-91	103-109,111-124
1673	e3nbeA1_5_8	14	0.00016	FALSE	e3nbeA1	e5oy1A1	70-76,78-91	103-109,111-124
1674	e3nbeA1_5_8	14	0.00016	FALSE	e3nbeA1	e5oy2A2	70-76,78-91	103-109,111-124
1675	e3nbeA1_5_8	14	0.00016	FALSE	e3nbeA1	e6ekwA2	70-76,78-91	103-109,111-124
1676	e3nbeA1_5_8	14	0.00016	FALSE	e3nbeA1	e6ekxA1	70-76,78-91	103-109,111-124
1677	e3nbeA1_5_8	14	0.00016	FALSE	e3nbeA1	e6ekyA2	70-76,78-91	103-109,111-124
1678	e3nbeA1_5_8	14	0.00016	FALSE	e3nbeA1	e6ekzA1	70-76,78-91	103-109,111-124
1679	e3nbeA1_5_8	14	0.00016	FALSE	e3nbeA1	e6el0A1	70-76,78-91	103-109,111-124
1680	e3nbeA1_5_8	14	0.00016	FALSE	e3nbeA1	e6el4A1	70-76,78-91	103-109,111-124
1681	e3o44B2_4_7	6.6	0.0062	FALSE	e3o44B2	e6w9cA1	500-508	80-88
1682	e3o44B2_4_7	6.6	0.0062	FALSE	e3o44B2	e6w9cB2	500-508	80-88
1683	e3o44B2_4_7	6.6	0.0062	FALSE	e3o44B2	e6w9cC2	500-508	80-88
1684	e3pmeA2_2_5	10.2	0.0013	FALSE	e3pmeA2	e2c5qA1	1114-1135	173-182,185-196
1685	e3pmeA2_2_5	10.2	0.0013	FALSE	e3pmeA2	e2c5qB1	1114-1135	174-183,186-197
1686	e3pmeA2_2_5	10.2	0.0013	FALSE	e3pmeA2	e2c5qC1	1114-1135	174-183,186-197
1687	e3pmeA2_2_5	10.2	0.0013	FALSE	e3pmeA2	e2c5qD1	1114-1135	174-183,186-197
1688	e3pmeA2_2_5	10.2	0.0013	FALSE	e3pmeA2	e2c5qE1	1114-1135	174-183,186-197
1689	e3pmeA2_2_5	10.2	0.0013	FALSE	e3pmeA2	e2c5qF1	1114-1135	174-183,186-197
1690	e3qr5B1_5_8	14.3	0.00024	FALSE	e3qr5B1	e4o9fA1	125-136,139-143	16-19,30-42
1692	e3qr5B1_8_11	15.3	0.00016	TRUE	e3qr5B1	e1gnuA1	163-176	2022-09-22
1693	e3qr5B1_8_11	15.4	0.00016	TRUE	e3qr5B1	e1kjtA1	163-176	2022-09-22
1694	e3qr5B1_8_11	15.3	0.00017	TRUE	e3qr5B1	e1kotA1	163-176	2022-11-24
1695	e3qr5B1_8_11	15.3	0.00017	TRUE	e3qr5B1	e3d32A1	163-176	2022-11-24
1696	e3qr5B1_8_11	15.3	0.00016	TRUE	e3qr5B1	e3d32B1	163-176	2022-11-24
1697	e3qr5B1_8_11	15.3	0.00017	TRUE	e3qr5B1	e3dowA1	163-176	2022-11-24
1698	e3qr5B1_8_11	15.3	0.00016	TRUE	e3qr5B1	e3wimA1	163-176	2022-09-22
1699	e3qr5B1_8_11	15.2	0.00017	TRUE	e3qr5B1	e4xc2A1	163-176	2022-09-22
1700	e3qr5B1_8_11	15.3	0.00016	TRUE	e3qr5B1	e4xc2B1	163-176	2022-09-22
1701	e3qr5B1_8_11	15.3	0.00017	TRUE	e3qr5B1	e4xc2C1	163-176	2022-09-22
1702	e3qr5B1_8_11	15.2	0.00017	TRUE	e3qr5B1	e4xc2D1	163-176	2022-09-22
1703	e3qr5B1_8_11	15.9	0.00011	TRUE	e3qr5B1	e5dpsA1	163-176	15-28
1704	e3qr5B1_8_11	15.9	0.0001	TRUE	e3qr5B1	e5dpsB1	163-176	16-29
1705	e3qr5B1_8_11	15.9	0.00011	TRUE	e3qr5B1	e5dpsC1	163-176	15-28
1706	e3qr5B1_8_11	15.3	0.00016	TRUE	e3qr5B1	e5yirA1	163-176	2022-09-22
1707	e3qr5B1_8_11	15.3	0.00016	TRUE	e3qr5B1	e5yirB1	163-176	2022-09-22
1708	e3qr5B1_8_11	15.3	0.00016	TRUE	e3qr5B1	e5yirD1	163-176	2022-09-22
1709	e3qr5B1_8_11	15.3	0.00016	TRUE	e3qr5B1	e6a9xD1	163-176	2022-09-22
1710	e3qr5B1_8_11	16.2	8.6e-05	TRUE	e3qr5B1	e6hb9A1	163-176	2022-09-22
1711	e3qr5B1_8_11	15.8	0.00012	TRUE	e3qr5B1	e6hogA1	163-176	2022-09-22
1712	e3qr5B1_8_11	15.5	0.00014	TRUE	e3qr5B1	e6hohA1	163-176	2022-09-22
1713	e3qr5B1_8_11	15.8	0.00012	TRUE	e3qr5B1	e6hohB1	163-176	2022-09-22
1714	e3qr5B1_8_11	15.8	0.00012	TRUE	e3qr5B1	e6hohC1	163-176	2022-09-22
1715	e3qr5B1_8_11	15.8	0.00012	TRUE	e3qr5B1	e6hohD1	163-176	2022-09-22
1716	e3qr5B1_8_11	16.2	8.6e-05	TRUE	e3qr5B1	e6hojA1	163-176	2022-09-22
1717	e3qr5B1_8_11	16.2	8.6e-05	TRUE	e3qr5B1	e6hojB1	163-176	2022-09-22
1718	e3qr5B1_8_11	16.2	8.6e-05	TRUE	e3qr5B1	e6hojC1	163-176	2022-09-22
1719	e3qr5B1_8_11	16.3	8.3e-05	TRUE	e3qr5B1	e6hokA1	163-176	2022-09-22
1720	e3qr5B1_8_11	15.5	0.00015	TRUE	e3qr5B1	e6hylA1	163-176	2022-09-22
1721	e3qr5B1_8_11	15.5	0.00015	TRUE	e3qr5B1	e6hylB1	163-176	2022-09-22
1722	e3qr5B1_8_11	15.5	0.00015	TRUE	e3qr5B1	e6hymA1	163-176	2022-09-22
1723	e3qr5B1_8_11	15.4	0.00015	TRUE	e3qr5B1	e6hymB1	163-176	2022-09-22
1724	e3qr5B1_8_11	15.7	0.00013	TRUE	e3qr5B1	e6hynA1	163-176	2022-09-22
1725	e3qr5B1_8_11	15.7	0.00013	TRUE	e3qr5B1	e6hyoA1	163-176	2022-09-22
1726	e3qr5B1_9_12	15.6	0.00011	TRUE	e3qr5B1	e1gnuA1	163-176	2022-09-22
1727	e3qr5B1_9_12	15.7	0.00011	TRUE	e3qr5B1	e1kjtA1	163-176	2022-09-22
1728	e3qr5B1_9_12	15.5	0.00012	TRUE	e3qr5B1	e1kotA1	163-176	2022-11-24
1729	e3qr5B1_9_12	15.5	0.00012	TRUE	e3qr5B1	e3d32A1	163-176	2022-11-24
1730	e3qr5B1_9_12	15.6	0.00011	TRUE	e3qr5B1	e3d32B1	163-176	2022-11-24
1731	e3qr5B1_9_12	15.5	0.00012	TRUE	e3qr5B1	e3dowA1	163-176	2022-11-24
1732	e3qr5B1_9_12	15.6	0.00011	TRUE	e3qr5B1	e3wimA1	163-176	2022-09-22
1733	e3qr5B1_9_12	15.6	0.00011	TRUE	e3qr5B1	e4xc2A1	163-176	2022-09-22
1734	e3qr5B1_9_12	15.8	9.9e-05	TRUE	e3qr5B1	e4xc2B1	163-176	2022-09-22
1735	e3qr5B1_9_12	15.7	0.00011	TRUE	e3qr5B1	e4xc2C1	163-176	2022-09-22
1736	e3qr5B1_9_12	15.6	0.00011	TRUE	e3qr5B1	e4xc2D1	163-176	2022-09-22
1737	e3qr5B1_9_12	16.2	7.1e-05	TRUE	e3qr5B1	e5dpsA1	163-176	15-28
1738	e3qr5B1_9_12	16.2	7.1e-05	TRUE	e3qr5B1	e5dpsB1	163-176	16-29
1739	e3qr5B1_9_12	16.3	7e-05	TRUE	e3qr5B1	e5dpsC1	163-176	15-28
1740	e3qr5B1_9_12	15.6	0.00011	TRUE	e3qr5B1	e5yirA1	163-176	2022-09-22
1741	e3qr5B1_9_12	15.6	0.00011	TRUE	e3qr5B1	e5yirB1	163-176	2022-09-22
1742	e3qr5B1_9_12	15.6	0.00011	TRUE	e3qr5B1	e5yirD1	163-176	2022-09-22
1743	e3qr5B1_9_12	15.6	0.00011	TRUE	e3qr5B1	e6a9xD1	163-176	2022-09-22
1744	e3qr5B1_9_12	16.4	6.3e-05	TRUE	e3qr5B1	e6hb9A1	163-176	2022-09-22
1745	e3qr5B1_9_12	16.1	7.8e-05	TRUE	e3qr5B1	e6hogA1	163-176	2022-09-22
1746	e3qr5B1_9_12	15.9	8.9e-05	TRUE	e3qr5B1	e6hohA1	163-176	2022-09-22
1747	e3qr5B1_9_12	16.1	7.8e-05	TRUE	e3qr5B1	e6hohB1	163-176	2022-09-22
1748	e3qr5B1_9_12	16.1	8.1e-05	TRUE	e3qr5B1	e6hohC1	163-176	2022-09-22
1749	e3qr5B1_9_12	15.9	8.8e-05	TRUE	e3qr5B1	e6hohD1	163-176	2022-09-22
1750	e3qr5B1_9_12	16.3	6.9e-05	TRUE	e3qr5B1	e6hojA1	163-176	2022-09-22
1751	e3qr5B1_9_12	16.2	7.1e-05	TRUE	e3qr5B1	e6hojB1	163-176	2022-09-22
1752	e3qr5B1_9_12	16.3	6.9e-05	TRUE	e3qr5B1	e6hojC1	163-176	2022-09-22
1753	e3qr5B1_9_12	16.2	7.2e-05	TRUE	e3qr5B1	e6hokA1	163-176	2022-09-22
1754	e3qr5B1_9_12	15.8	9.7e-05	TRUE	e3qr5B1	e6hylA1	163-176	2022-09-22
1755	e3qr5B1_9_12	15.8	9.7e-05	TRUE	e3qr5B1	e6hylB1	163-176	2022-09-22
1756	e3qr5B1_9_12	15.8	9.8e-05	TRUE	e3qr5B1	e6hymA1	163-176	2022-09-22
1757	e3qr5B1_9_12	15.7	0.0001	TRUE	e3qr5B1	e6hymB1	163-176	2022-09-22
1758	e3qr5B1_9_12	16	8.3e-05	TRUE	e3qr5B1	e6hynA1	163-176	2022-09-22
1759	e3qr5B1_9_12	15.8	9.7e-05	TRUE	e3qr5B1	e6hyoA1	163-176	2022-09-22
1760	e3r4sA2_5_8	13.9	0.00023	TRUE	e3r4sA2	e4xgtA2	1182-1200,1202-1220	21-57,59-59
1761	e3r4sA2_5_8	12.9	0.00046	FALSE	e3r4sA2	e5b2rB5	1169-1182	1326-1339
1762	e3r4sA2_5_8	12.9	0.00046	FALSE	e3r4sA2	e5b2sB2	1169-1182	1326-1339
1763	e3r4sA2_5_8	13.9	0.00023	TRUE	e3r4sA2	e5dzrA3	1182-1200,1202-1220	21-57,59-59
1764	e3r4sA2_5_8	13.9	0.00023	TRUE	e3r4sA2	e5e02A4	1182-1200,1202-1220	21-57,59-59
1765	e3r4sA2_5_8	13	0.00046	FALSE	e3r4sA2	e5fw1B2	1169-1181	1326-1338
1766	e3r4sA2_5_8	12.9	0.00046	FALSE	e3r4sA2	e5fw2B5	1169-1181	1326-1338
1767	e3r4sA2_5_8	13.9	0.00023	TRUE	e3r4sA2	e6bb8A6	1182-1200,1202-1220	21-57,59-59
1768	e3r4sA2_6_9	14.5	4.9e-05	TRUE	e3r4sA2	e4xgtA2	1184-1200,1202-1222	23-57,59-61
1769	e3r4sA2_6_9	14.5	5e-05	TRUE	e3r4sA2	e5dzrA3	1184-1200,1202-1222	23-57,59-61
1770	e3r4sA2_6_9	14.5	5e-05	TRUE	e3r4sA2	e5e02A4	1184-1200,1202-1222	23-57,59-61
1771	e3r4sA2_6_9	14.5	5e-05	TRUE	e3r4sA2	e6bb8A6	1184-1200,1202-1222	23-57,59-61
1772	e3r4sA2_7_10	13.4	8.4e-05	TRUE	e3r4sA2	e4yb9D2	1220-1235	292-307
1773	e3r4sA2_7_10	13.3	9.2e-05	TRUE	e3r4sA2	e4ybqA1	1220-1239	291-310
1774	e3r4sA2_7_10	13.3	9.2e-05	TRUE	e3r4sA2	e4ybqB2	1220-1239	291-310
1775	e3s8jA1_5_8	13.6	0.00024	FALSE	e3s8jA1	e3i2nA1	88-115	256-283
1776	e3tc2A1_2_5	16.7	9.1e-05	TRUE	e3tc2A1	e6blaL2	48-58,60-75	43-69
1777	e3tc2A1_2_5	16.7	9.1e-05	TRUE	e3tc2A1	e6c5vL2	48-58,60-75	43-69
1778	e3tc2A1_3_6	14.6	0.00023	TRUE	e3tc2A1	e6blaL2	51-58,60-75	46-69
1779	e3tc2A1_3_6	14.6	0.00023	TRUE	e3tc2A1	e6c5vL2	51-58,60-75	46-69
1780	e3tc2A1_4_7	13.1	0.0003	TRUE	e3tc2A1	e1ef7A1	87-91,94-111	105-114,124-136
1781	e3tc2A1_4_7	13.1	0.0003	TRUE	e3tc2A1	e1ef7B1	87-91,94-111	105-114,124-136
1782	e3tc2A1_4_7	14.9	8.1e-05	FALSE	e3tc2A1	e1ntjA5	68-72,74-91,94-99	5-32,50-50
1783	e3tc2A1_4_7	14.7	9e-05	FALSE	e3tc2A1	e2xrbA3	68-72,74-91,94-99	5-32,50-50
1784	e3tc2A1_4_7	14.7	9e-05	FALSE	e3tc2A1	e2xrdA7	68-72,74-91,94-99	5-32,50-50
1785	e3tc2A1_4_7	11.4	0.00095	FALSE	e3tc2A1	e4ofyD2	65-87	129-151
1786	e3tc2A1_6_9	14.6	0.00023	TRUE	e3tc2A1	e5avqB1	123-133	26-36
1787	e3tc2A1_6_9	14.6	0.00023	TRUE	e3tc2A1	e5avrB1	123-133	26-36
1788	e3tc2A1_6_9	14.6	0.00023	TRUE	e3tc2A1	e5avsB1	123-133	26-36
1789	e3tc2A1_6_9	14.6	0.00023	TRUE	e3tc2A1	e5avtB1	123-133	26-36
1790	e3tc2A1_6_9	14.6	0.00023	TRUE	e3tc2A1	e5avuB2	123-133	26-36
1791	e3tc2A1_6_9	14.6	0.00023	TRUE	e3tc2A1	e5avvB2	123-133	26-36
1792	e3tc2A1_6_9	14.6	0.00023	TRUE	e3tc2A1	e5avwB1	123-133	26-36
1793	e3tc2A1_6_9	14.6	0.00023	TRUE	e3tc2A1	e5avxB2	123-133	26-36
1794	e3tc2A1_6_9	14.6	0.00023	TRUE	e3tc2A1	e5avyB1	123-133	26-36
1795	e3tc2A1_6_9	14.6	0.00023	TRUE	e3tc2A1	e5avzB2	123-133	26-36
1796	e3tc2A1_6_9	14.6	0.00023	TRUE	e3tc2A1	e5aw0B2	123-133	26-36
1797	e3tc2A1_6_9	14.6	0.00023	TRUE	e3tc2A1	e5aw1B1	123-133	26-36
1798	e3tc2A1_6_9	14.6	0.00023	TRUE	e3tc2A1	e5aw2B2	123-133	26-36
1799	e3tc2A1_6_9	14.6	0.00023	TRUE	e3tc2A1	e5aw3B1	123-133	26-36
1800	e3tc2A1_6_9	14.6	0.00023	TRUE	e3tc2A1	e5aw4B2	123-133	26-36
1801	e3tc2A1_6_9	14.6	0.00023	TRUE	e3tc2A1	e5aw5B1	123-133	26-36
1802	e3tc2A1_6_9	14.6	0.00023	TRUE	e3tc2A1	e5aw6B2	123-133	26-36
1803	e3tc2A1_6_9	14.6	0.00023	TRUE	e3tc2A1	e5aw7B1	123-133	26-36
1804	e3tc2A1_6_9	14.6	0.00023	TRUE	e3tc2A1	e5aw8B2	123-133	26-36
1805	e3tc2A1_6_9	14.6	0.00023	TRUE	e3tc2A1	e5aw9B2	123-133	26-36
1806	e3v0aB4_3_6	13.9	4.3e-05	FALSE	e3v0aB4	e1k0kA1	1085-1117	58-90
1807	e3v0aB4_3_6	13.9	4.3e-05	FALSE	e3v0aB4	e1yprA1	1085-1117	58-90
1808	e3v0aB4_3_6	13.9	4.3e-05	FALSE	e3v0aB4	e1yprB1	1085-1117	58-90
1809	e3v0aB4_7_10	13.6	3.8e-05	FALSE	e3v0aB4	e3s94A4	1142-1163	173-194
1810	e3v0aB4_7_10	13.7	3.8e-05	FALSE	e3v0aB4	e3s94B4	1142-1163	173-194
1811	e3v0aB4_7_10	13.7	3.8e-05	FALSE	e3v0aB4	e3sobB3	1142-1163	173-194
1812	e3v0aB4_7_10	13.7	3.8e-05	FALSE	e3v0aB4	e3soqA3	1142-1163	173-194
1813	e3v0aB4_7_10	13.7	3.8e-05	FALSE	e3v0aB4	e3sovA3	1142-1163	173-194
1814	e3v0aB4_7_10	13.6	3.9e-05	FALSE	e3v0aB4	e4dg6A2	1142-1163	154-175
1815	e3v0aB4_7_10	7.1	0.0041	FALSE	e3v0aB4	e5amqA5	1138-1166	598-626
1816	e3v0aB4_7_10	13.7	3.8e-05	FALSE	e3v0aB4	e5gjeA1	1142-1163	154-175
1817	e3v0aB4_9_12	13.7	2.9e-05	TRUE	e3v0aB4	e1wy6A1	1169-1183	38-52
1818	e3vt2A4_4_7	6.3	0.18	FALSE	e3vt2A4	e4l1mC1	413-422	710-719
1819	e3vt2A4_7_10	13.3	0.0018	FALSE	e3vt2A4	e6mrmA2	428-446	63-81
1820	e3vt2A4_7_10	13.3	0.0018	FALSE	e3vt2A4	e6mrmB2	428-446	63-81
1821	e3vt2A4_7_10	12.9	0.0024	FALSE	e3vt2A4	e6mrmC1	428-446	63-81
1822	e3vt2A4_8_11	11	0.0061	FALSE	e3vt2A4	e3j9wAF1	443-459	52-68
1823	e3vt2A4_8_11	11	0.0061	FALSE	e3vt2A4	e5njtF1	443-459	52-68
1824	e3vt2A4_8_11	11.1	0.0058	FALSE	e3vt2A4	e6ha1f1	443-459	52-68
1825	e3vt2A4_8_11	11.1	0.0058	FALSE	e3vt2A4	e6ha8f1	443-459	52-68
1826	e3vt2A4_8_11	11.1	0.0058	FALSE	e3vt2A4	e6htqf1	443-459	52-68
1827	e3vt2A4_9_12	8.9	0.044	FALSE	e3vt2A4	e4l1mA1	459-481,483-488	288-298,304-321
1828	e3vt2A4_9_12	8.9	0.042	FALSE	e3vt2A4	e4l1mC1	459-481,483-488	282-292,298-315
1829	e3vuoA4_3_6	14.3	3.2e-05	TRUE	e3vuoA4	e1k0kA1	1083-1116	57-90
1830	e3vuoA4_3_6	14.3	3.2e-05	TRUE	e3vuoA4	e1yprA1	1083-1116	57-90
1831	e3vuoA4_3_6	14.3	3.2e-05	TRUE	e3vuoA4	e1yprB1	1083-1116	57-90
1832	e3wa1A2_7_10	13.7	4.3e-05	TRUE	e3wa1A2	e6kryA2	143-160	224-241
1833	e3wa1A2_8_11	14.5	1.9e-05	TRUE	e3wa1A2	e6kryA2	143-160	224-241
1834	e3winA1_5_8	6.7	0.049	FALSE	e3winA1	e4fnvA2	209-226	593-610
1835	e3winA1_7_10	14	0.00017	TRUE	e3winA1	e1svvA1	240-260	308-328
1836	e3winA1_8_11	14	0.00023	TRUE	e3winA1	e1svvA1	240-260	308-328
1837	e3wmuB1_5_8	13.7	0.00012	FALSE	e3wmuB1	e5wu5B2	60-87	54-67,70-83
1838	e3wmuB1_5_8	13.7	0.00012	FALSE	e3wmuB1	e5wu6A1	60-87	54-67,70-83
1839	e3wmuB1_5_8	13.7	0.00012	FALSE	e3wmuB1	e5wu6B2	60-87	54-67,70-83
1840	e3wmuB1_5_8	13.7	0.00012	FALSE	e3wmuB1	e5wu6C3	60-87	54-67,70-83
1841	e4an6A1_2_5	17.2	4.5e-05	FALSE	e4an6A1	e6blaL2	43-68	43-68
1842	e4an6A1_2_5	17.2	4.5e-05	FALSE	e4an6A1	e6c5vL2	43-68	43-68
1843	e4an6A1_4_7	17.4	3.3e-05	FALSE	e4an6A1	e5d1qC2	60-103	76-79,81-82,85-107,109-123
1844	e4an6A1_4_7	17.5	3e-05	FALSE	e4an6A1	e5d1xC1	60-103	71-74,76-77,80-102,104-118
1845	e4cjmA1_1_4	15	0.00048	TRUE	e4cjmA1	e2dxuB2	66-88	4-8,10-27
1846	e4cjmA1_1_4	14.5	0.00068	TRUE	e4cjmA1	e2ejfB1	66-88	4-8,10-27
1847	e4cjmA1_1_4	14.5	0.00068	TRUE	e4cjmA1	e2ejgB1	66-88	4-8,10-27
1848	e4cjmA1_2_5	16.6	0.00016	TRUE	e4cjmA1	e1wnlA1	67-92,94-94,96-97	5-8,10-34
1849	e4cjmA1_2_5	16.6	0.00016	TRUE	e4cjmA1	e1wnlB1	67-92,94-94,96-97	5-8,10-34
1850	e4cjmA1_2_5	16.6	0.00016	TRUE	e4cjmA1	e1wpyA1	67-92,94-94,96-97	5-8,10-34
1851	e4cjmA1_2_5	16.6	0.00016	TRUE	e4cjmA1	e1wpyB1	67-92,94-94,96-97	5-8,10-34
1852	e4cjmA1_2_5	16.6	0.00016	TRUE	e4cjmA1	e1wq7A1	67-92,94-94,96-97	5-8,10-34
1853	e4cjmA1_2_5	16.6	0.00016	TRUE	e4cjmA1	e1wq7B1	67-92,94-94,96-97	5-8,10-34
1854	e4cjmA1_2_5	16.6	0.00016	TRUE	e4cjmA1	e1wqwA1	67-92,94-94,96-97	5-8,10-34
1855	e4cjmA1_2_5	16.6	0.00016	TRUE	e4cjmA1	e1wqwB1	67-92,94-94,96-97	5-8,10-34
1856	e4cjmA1_2_5	16.6	0.00016	TRUE	e4cjmA1	e1x01A1	67-92,94-94,96-97	5-8,10-34
1857	e4cjmA1_2_5	16.6	0.00016	TRUE	e4cjmA1	e1x01B1	67-92,94-94,96-97	5-8,10-34
1858	e4cjmA1_2_5	16.6	0.00016	TRUE	e4cjmA1	e2deqA1	67-92,94-94,96-97	5-8,10-34
1859	e4cjmA1_2_5	16.7	0.00015	TRUE	e4cjmA1	e2deqB1	67-92,94-94,96-97	5-8,10-34
1860	e4cjmA1_2_5	16.6	0.00016	TRUE	e4cjmA1	e2djzA1	67-92,94-94,96-97	5-8,10-34
1861	e4cjmA1_2_5	16.9	0.00013	TRUE	e4cjmA1	e2djzB1	67-92,94-94,96-97	5-8,10-34
1862	e4cjmA1_2_5	16.6	0.00016	TRUE	e4cjmA1	e2dkgA1	67-92,94-94,96-97	5-8,10-34
1863	e4cjmA1_2_5	16.6	0.00016	TRUE	e4cjmA1	e2dkgB1	67-92,94-94,96-97	5-8,10-34
1864	e4cjmA1_2_5	16.6	0.00016	TRUE	e4cjmA1	e2dthA1	67-92,94-94,96-97	5-8,10-34
1865	e4cjmA1_2_5	16.6	0.00016	TRUE	e4cjmA1	e2dthB1	67-92,94-94,96-97	5-8,10-34
1866	e4cjmA1_2_5	16.6	0.00016	TRUE	e4cjmA1	e2dtiA1	67-92,94-94,96-97	5-8,10-34
1867	e4cjmA1_2_5	16.6	0.00016	TRUE	e4cjmA1	e2dtiB1	67-92,94-94,96-97	5-8,10-34
1868	e4cjmA1_2_5	16.6	0.00016	TRUE	e4cjmA1	e2dtoA1	67-92,94-94,96-97	5-8,10-34
1869	e4cjmA1_2_5	16.6	0.00016	TRUE	e4cjmA1	e2dtoB1	67-92,94-94,96-97	5-8,10-34
1870	e4cjmA1_2_5	16.6	0.00016	TRUE	e4cjmA1	e2dveA1	67-92,94-94,96-97	5-8,10-34
1871	e4cjmA1_2_5	16.6	0.00016	TRUE	e4cjmA1	e2dveB1	67-92,94-94,96-97	5-8,10-34
1872	e4cjmA1_2_5	16.6	0.00016	TRUE	e4cjmA1	e2dxtA1	67-92,94-94,96-97	5-8,10-34
1873	e4cjmA1_2_5	16.6	0.00016	TRUE	e4cjmA1	e2dxtB1	67-92,94-94,96-97	5-8,10-34
1874	e4cjmA1_2_5	16.6	0.00016	TRUE	e4cjmA1	e2dxuA1	67-92,94-94,96-97	5-8,10-34
1875	e4cjmA1_2_5	17.6	8.3e-05	TRUE	e4cjmA1	e2dxuB2	67-92,94-94,96-97	5-8,10-34
1876	e4cjmA1_2_5	16.6	0.00016	TRUE	e4cjmA1	e2dz9A1	67-92,94-94,96-97	5-8,10-34
1877	e4cjmA1_2_5	16.6	0.00016	TRUE	e4cjmA1	e2dz9B1	67-92,94-94,96-97	5-8,10-34
1878	e4cjmA1_2_5	16.6	0.00016	TRUE	e4cjmA1	e2dzcA1	67-92,94-94,96-97	5-8,10-34
1879	e4cjmA1_2_5	16.6	0.00016	TRUE	e4cjmA1	e2dzcB1	67-92,94-94,96-97	5-8,10-34
1880	e4cjmA1_2_5	16.6	0.00016	TRUE	e4cjmA1	e2e10A2	67-92,94-94,96-97	5-8,10-34
1881	e4cjmA1_2_5	16.9	0.00013	TRUE	e4cjmA1	e2e10B1	67-92,94-94,96-97	5-8,10-34
1882	e4cjmA1_2_5	16.6	0.00016	TRUE	e4cjmA1	e2e1hA1	67-92,94-94,96-97	5-8,10-34
1883	e4cjmA1_2_5	16.6	0.00016	TRUE	e4cjmA1	e2e1hB1	67-92,94-94,96-97	5-8,10-34
1884	e4cjmA1_2_5	16.6	0.00016	TRUE	e4cjmA1	e2e41A1	67-92,94-94,96-97	5-8,10-34
1885	e4cjmA1_2_5	16.9	0.00013	TRUE	e4cjmA1	e2e41B1	67-92,94-94,96-97	5-8,10-34
1886	e4cjmA1_2_5	16.6	0.00016	TRUE	e4cjmA1	e2e64A1	67-92,94-94,96-97	5-8,10-34
1887	e4cjmA1_2_5	16.6	0.00016	TRUE	e4cjmA1	e2e64B1	67-92,94-94,96-97	5-8,10-34
1888	e4cjmA1_2_5	16.6	0.00016	TRUE	e4cjmA1	e2e65A1	67-92,94-94,96-97	5-8,10-34
1889	e4cjmA1_2_5	16.9	0.00013	TRUE	e4cjmA1	e2e65B1	67-92,94-94,96-97	5-8,10-34
1890	e4cjmA1_2_5	16.6	0.00016	TRUE	e4cjmA1	e2ejfA1	67-92,94-94,96-97	5-8,10-34
1891	e4cjmA1_2_5	17	0.00012	TRUE	e4cjmA1	e2ejfB1	67-92,94-94,96-97	5-8,10-34
1892	e4cjmA1_2_5	16.6	0.00016	TRUE	e4cjmA1	e2ejgA1	67-92,94-94,96-97	5-8,10-34
1893	e4cjmA1_2_5	17	0.00012	TRUE	e4cjmA1	e2ejgB1	67-92,94-94,96-97	5-8,10-34
1894	e4cjmA1_2_5	16.6	0.00016	TRUE	e4cjmA1	e2fykA1	67-92,94-94,96-97	5-8,10-34
1895	e4cjmA1_2_5	16.6	0.00016	TRUE	e4cjmA1	e2fykB1	67-92,94-94,96-97	5-8,10-34
1896	e4cjmA1_2_5	16.6	0.00016	TRUE	e4cjmA1	e2hniA1	67-92,94-94,96-97	5-8,10-34
1897	e4cjmA1_2_5	16.6	0.00016	TRUE	e4cjmA1	e2hniB1	67-92,94-94,96-97	5-8,10-34
1898	e4cjmA1_2_5	16.6	0.00016	TRUE	e4cjmA1	e2zgwA1	67-92,94-94,96-97	5-8,10-34
1899	e4cjmA1_2_5	16.6	0.00016	TRUE	e4cjmA1	e2zgwB1	67-92,94-94,96-97	5-8,10-34
1900	e4cjmA1_4_7	17.4	4.6e-05	FALSE	e4cjmA1	e1b8pA2	100-118	134-152
1901	e4cjmA1_4_7	17.4	4.6e-05	FALSE	e4cjmA1	e1b8uA2	100-118	134-152
1902	e4cjmA1_4_7	17.4	4.6e-05	FALSE	e4cjmA1	e1b8vA2	100-118	134-152
1903	e4cjmA1_4_7	13.6	0.00073	FALSE	e4cjmA1	e3d5tA2	100-117	132-149
1904	e4cjmA1_4_7	13.6	0.00071	FALSE	e4cjmA1	e3d5tB2	100-117	132-149
1905	e4cjmA1_4_7	13.6	0.00071	FALSE	e4cjmA1	e3d5tC2	100-117	132-149
1906	e4cjmA1_4_7	13.6	0.00071	FALSE	e4cjmA1	e3d5tD2	100-117	132-149
1907	e4cjmA1_5_8	15.6	0.00016	FALSE	e4cjmA1	e1b8pA2	100-119	134-153
1908	e4cjmA1_5_8	15.6	0.00016	FALSE	e4cjmA1	e1b8uA2	100-119	134-153
1909	e4cjmA1_5_8	15.6	0.00016	FALSE	e4cjmA1	e1b8vA2	100-119	134-153
1910	e4g9mB1_4_7	15.5	0.00014	TRUE	e4g9mB1	e6otvA1	57-80	124-147
1911	e4g9mB1_4_7	15.5	0.00014	TRUE	e4g9mB1	e6otvB1	57-80	124-147
1912	e4h04A3_1_4	13.5	0.00022	FALSE	e4h04A3	e6edwA1	537-557	402-407,409-410,413-425
1914	e4h04A3_1_4	13.5	0.00022	FALSE	e4h04A3	e6edwC1	537-557	402-407,409-410,413-425
1915	e4h04A3_1_4	13.5	0.00022	FALSE	e4h04A3	e6edwD1	537-557	403-408,410-411,414-426
1916	e4h04A3_1_4	13.5	0.00022	FALSE	e4h04A3	e6edzA1	537-557	402-407,409-410,413-425
1917	e4h04A3_1_4	13.5	0.00022	FALSE	e4h04A3	e6edzB1	537-557	403-408,410-411,414-426
1918	e4h04A3_1_4	13.5	0.00022	FALSE	e4h04A3	e6edzC1	537-557	403-408,410-411,414-426
1919	e4h04A3_1_4	13.5	0.00022	FALSE	e4h04A3	e6edzD1	537-557	403-408,410-411,414-426
1920	e4h04A3_1_4	13.5	0.00022	FALSE	e4h04A3	e6ee1A1	537-557	402-407,409-410,413-425
1921	e4h04A3_1_4	13.5	0.00022	FALSE	e4h04A3	e6ee1B1	537-557	403-408,410-411,414-426
1922	e4h04A3_1_4	13.5	0.00022	FALSE	e4h04A3	e6ee1C1	537-557	402-407,409-410,413-425
1923	e4h04A3_1_4	13.5	0.00022	FALSE	e4h04A3	e6ee1D1	537-557	393-398,400-401,404-416
1924	e4h04A3_1_4	5.9	0.05	FALSE	e4h04A3	e6ufxA1	541-565	225-249
1925	e4h04A3_2_5	8.3	0.024	FALSE	e4h04A3	e2cnxA1	550-565	191-206
1926	e4h04A3_2_5	8.3	0.024	FALSE	e4h04A3	e2co0A1	550-565	191-206
1927	e4h04A3_2_5	8.3	0.024	FALSE	e4h04A3	e2co0C1	550-565	191-206
1928	e4h04A3_2_5	8.3	0.024	FALSE	e4h04A3	e2g99A1	550-565	191-206
1929	e4h04A3_2_5	8.3	0.024	FALSE	e4h04A3	e2g99B1	550-565	191-206
1930	e4h04A3_2_5	8.2	0.024	FALSE	e4h04A3	e2g9aA1	550-565	191-206
1931	e4h04A3_2_5	8.2	0.026	FALSE	e4h04A3	e2gnqA1	550-565	191-206
1932	e4h04A3_2_5	8.3	0.024	FALSE	e4h04A3	e2h13A1	550-565	191-206
1933	e4h04A3_2_5	8.3	0.024	FALSE	e4h04A3	e2h14A1	550-565	191-206
1934	e4h04A3_2_5	8.3	0.024	FALSE	e4h04A3	e2h68A1	550-565	191-206
1935	e4h04A3_2_5	8.3	0.024	FALSE	e4h04A3	e2h68B1	550-565	191-206
1936	e4h04A3_2_5	8.3	0.024	FALSE	e4h04A3	e2h6kA1	550-565	191-206
1937	e4h04A3_2_5	8.3	0.024	FALSE	e4h04A3	e2h6kB1	550-565	191-206
1938	e4h04A3_2_5	8.3	0.024	FALSE	e4h04A3	e2h6nA1	550-565	191-206
1939	e4h04A3_2_5	8.3	0.024	FALSE	e4h04A3	e2h6nB1	550-565	191-206
1940	e4h04A3_2_5	8.3	0.024	FALSE	e4h04A3	e2h6qA1	550-565	191-206
1941	e4h04A3_2_5	8.3	0.024	FALSE	e4h04A3	e2h6qB1	550-565	191-206
1942	e4h04A3_2_5	8.2	0.025	FALSE	e4h04A3	e2h9lA1	550-565	191-206
1943	e4h04A3_2_5	8.3	0.024	FALSE	e4h04A3	e2h9mA1	550-565	191-206
1944	e4h04A3_2_5	8.3	0.024	FALSE	e4h04A3	e2h9mC1	550-565	191-206
1945	e4h04A3_2_5	8.3	0.024	FALSE	e4h04A3	e2h9nA1	550-565	191-206
1946	e4h04A3_2_5	8.3	0.024	FALSE	e4h04A3	e2h9nC1	550-565	191-206
1947	e4h04A3_2_5	8.3	0.024	FALSE	e4h04A3	e2h9pA1	550-565	191-206
1948	e4h04A3_2_5	8.3	0.024	FALSE	e4h04A3	e2o9kA1	550-565	191-206
1949	e4h04A3_2_5	8.3	0.024	FALSE	e4h04A3	e2o9kC1	550-565	191-206
1950	e4h04A3_2_5	5	0.26	FALSE	e4h04A3	e2ovpB1	560-573	2609-2619,2621-2623
1951	e4h04A3_2_5	5	0.26	FALSE	e4h04A3	e2ovqB1	560-573	2609-2619,2621-2623
1952	e4h04A3_2_5	5	0.26	FALSE	e4h04A3	e2ovrB1	560-573	2609-2619,2621-2623
1953	e4h04A3_2_5	8.3	0.024	FALSE	e4h04A3	e2xl2A1	550-565	191-206
1954	e4h04A3_2_5	8.3	0.024	FALSE	e4h04A3	e2xl2B1	550-565	191-206
1955	e4h04A3_2_5	8.3	0.024	FALSE	e4h04A3	e2xl3A1	550-565	191-206
1956	e4h04A3_2_5	8.3	0.024	FALSE	e4h04A3	e2xl3B1	550-565	191-206
1957	e4h04A3_2_5	8.3	0.024	FALSE	e4h04A3	e3eg6A1	550-565	191-206
1958	e4h04A3_2_5	8.3	0.023	FALSE	e4h04A3	e3emhA1	550-565	191-206
1959	e4h04A3_2_5	13.6	0.00051	TRUE	e4h04A3	e3hbzA2	548-569	45-50,53-68
1960	e4h04A3_2_5	8.2	0.025	FALSE	e4h04A3	e3mxxA1	550-565	191-206
1961	e4h04A3_2_5	8.3	0.024	FALSE	e4h04A3	e3n0dA1	550-565	191-206
1962	e4h04A3_2_5	8.3	0.024	FALSE	e4h04A3	e3n0eA1	550-565	191-206
1963	e4h04A3_2_5	8.3	0.024	FALSE	e4h04A3	e3p4fA1	550-565	191-206
1964	e4h04A3_2_5	8.3	0.024	FALSE	e4h04A3	e3pslA1	550-565	191-206
1965	e4h04A3_2_5	8.3	0.024	FALSE	e4h04A3	e3pslB1	550-565	191-206
1966	e4h04A3_2_5	8.3	0.024	FALSE	e4h04A3	e3smrA1	550-565	191-206
1967	e4h04A3_2_5	8.3	0.024	FALSE	e4h04A3	e3smrB1	550-565	191-206
1968	e4h04A3_2_5	8.3	0.024	FALSE	e4h04A3	e3smrC1	550-565	191-206
1969	e4h04A3_2_5	8.3	0.024	FALSE	e4h04A3	e3smrD1	550-565	191-206
1970	e4h04A3_2_5	8.3	0.024	FALSE	e4h04A3	e3ur4A1	550-565	191-206
1971	e4h04A3_2_5	8.3	0.024	FALSE	e4h04A3	e3ur4B1	550-565	191-206
1972	e4h04A3_2_5	8.3	0.024	FALSE	e4h04A3	e3uvkA1	550-565	191-206
1973	e4h04A3_2_5	8.3	0.024	FALSE	e4h04A3	e3uvlA1	550-565	191-206
1974	e4h04A3_2_5	8.3	0.024	FALSE	e4h04A3	e3uvmA1	550-565	191-206
1975	e4h04A3_2_5	8.3	0.024	FALSE	e4h04A3	e3uvnA1	550-565	191-206
1976	e4h04A3_2_5	8.3	0.024	FALSE	e4h04A3	e3uvnC1	550-565	191-206
1977	e4h04A3_2_5	8.3	0.024	FALSE	e4h04A3	e3uvoA1	550-565	191-206
1978	e4h04A3_2_5	8.3	0.024	FALSE	e4h04A3	e4a7jA1	550-565	191-206
1979	e4h04A3_2_5	8.3	0.024	FALSE	e4h04A3	e4cy1A1	550-565	191-206
1980	e4h04A3_2_5	8.3	0.024	FALSE	e4h04A3	e4cy1B1	550-565	191-206
1981	e4h04A3_2_5	8.3	0.024	FALSE	e4h04A3	e4cy2A1	550-565	191-206
1982	e4h04A3_2_5	8.3	0.024	FALSE	e4h04A3	e4erqA1	550-565	191-206
1983	e4h04A3_2_5	8.3	0.024	FALSE	e4h04A3	e4erqB1	550-565	191-206
1984	e4h04A3_2_5	8.3	0.024	FALSE	e4h04A3	e4erqC1	550-565	191-206
1985	e4h04A3_2_5	8.3	0.024	FALSE	e4h04A3	e4eryA1	550-565	191-206
1986	e4h04A3_2_5	8.3	0.024	FALSE	e4h04A3	e4erzA1	550-565	191-206
1987	e4h04A3_2_5	8.3	0.024	FALSE	e4h04A3	e4erzB1	550-565	191-206
1988	e4h04A3_2_5	8.3	0.024	FALSE	e4h04A3	e4erzC1	550-565	191-206
1989	e4h04A3_2_5	8.3	0.024	FALSE	e4h04A3	e4es0A1	550-565	191-206
1990	e4h04A3_2_5	8.3	0.024	FALSE	e4h04A3	e4esgA1	550-565	191-206
1991	e4h04A3_2_5	8.3	0.024	FALSE	e4h04A3	e4esgB1	550-565	191-206
1992	e4h04A3_2_5	8.3	0.024	FALSE	e4h04A3	e4ewrA1	550-565	191-206
1993	e4h04A3_2_5	8.3	0.024	FALSE	e4h04A3	e4gm3A1	550-565	191-206
1994	e4h04A3_2_5	8.3	0.024	FALSE	e4h04A3	e4gm3B1	550-565	191-206
1995	e4h04A3_2_5	8.3	0.024	FALSE	e4h04A3	e4gm3C1	550-565	191-206
1996	e4h04A3_2_5	8.3	0.024	FALSE	e4h04A3	e4gm3D1	550-565	191-206
1997	e4h04A3_2_5	8.3	0.024	FALSE	e4h04A3	e4gm3E1	550-565	191-206
1998	e4h04A3_2_5	8.3	0.024	FALSE	e4h04A3	e4gm3F1	550-565	191-206
1999	e4h04A3_2_5	8.3	0.024	FALSE	e4h04A3	e4gm3G1	550-565	191-206
2000	e4h04A3_2_5	8.3	0.024	FALSE	e4h04A3	e4gm3H1	550-565	191-206
2001	e4h04A3_2_5	8.3	0.024	FALSE	e4h04A3	e4gm8A1	550-565	191-206
2002	e4h04A3_2_5	8.3	0.023	FALSE	e4h04A3	e4gm8B1	550-565	191-206
2003	e4h04A3_2_5	8.3	0.024	FALSE	e4h04A3	e4gm8C1	550-565	191-206
2004	e4h04A3_2_5	8.3	0.024	FALSE	e4h04A3	e4gm8D1	550-565	191-206
2005	e4h04A3_2_5	8.2	0.024	FALSE	e4h04A3	e4gm9A1	550-565	191-206
2006	e4h04A3_2_5	8.2	0.024	FALSE	e4h04A3	e4gm9B1	550-565	191-206
2007	e4h04A3_2_5	8.3	0.024	FALSE	e4h04A3	e4gmbA1	550-565	191-206
2008	e4h04A3_2_5	8.3	0.024	FALSE	e4h04A3	e4ia9A1	550-565	191-206
2009	e4h04A3_2_5	8.3	0.024	FALSE	e4h04A3	e4o45A1	550-565	191-206
2010	e4h04A3_2_5	8.3	0.024	FALSE	e4h04A3	e4ql1A1	550-565	191-206
2011	e4h04A3_2_5	8.3	0.024	FALSE	e4h04A3	e4ql1B1	550-565	191-206
2012	e4h04A3_2_5	8.3	0.024	FALSE	e4h04A3	e4qqeA1	550-565	191-206
2013	e4h04A3_2_5	8.3	0.024	FALSE	e4h04A3	e4y7rA1	550-565	191-206
2014	e4h04A3_2_5	8.3	0.024	FALSE	e4h04A3	e5ealA1	550-565	191-206
2015	e4h04A3_2_5	8.3	0.024	FALSE	e4h04A3	e5ealB1	550-565	191-206
2016	e4h04A3_2_5	8.3	0.024	FALSE	e4h04A3	e5eamA1	550-565	191-206
2017	e4h04A3_2_5	8.3	0.024	FALSE	e4h04A3	e5eamB1	550-565	191-206
2018	e4h04A3_2_5	8.2	0.024	FALSE	e4h04A3	e5eapA1	550-565	191-206
2019	e4h04A3_2_5	8.3	0.024	FALSE	e4h04A3	e5earA1	550-565	191-206
2020	e4h04A3_2_5	8.3	0.024	FALSE	e4h04A3	e5earB1	550-565	191-206
2021	e4h04A3_2_5	8.3	0.023	FALSE	e4h04A3	e5m23A1	550-565	191-206
2022	e4h04A3_2_5	8.3	0.023	FALSE	e4h04A3	e5m25A1	550-565	191-206
2023	e4h04A3_2_5	7.3	0.046	FALSE	e4h04A3	e5mzhA1	558-570	291-303
2024	e4h04A3_2_5	7.3	0.046	FALSE	e4h04A3	e5mzhB2	558-570	291-303
2025	e4h04A3_2_5	8.3	0.024	FALSE	e4h04A3	e5sxmA1	550-565	191-206
2026	e4h04A3_2_5	8.3	0.024	FALSE	e4h04A3	e5sxmB1	550-565	191-206
2027	e4h04A3_2_5	5	0.26	FALSE	e4h04A3	e5v4bB1	560-573	2609-2619,2621-2623
2028	e4h04A3_2_5	8.3	0.024	FALSE	e4h04A3	e5vfcA1	550-565	191-206
2029	e4h04A3_2_5	8.3	0.024	FALSE	e4h04A3	e6bynW1	550-565	191-206
2030	e4h04A3_2_5	8.3	0.024	FALSE	e4h04A3	e6d9xA1	550-565	191-206
2031	e4h04A3_2_5	8.3	0.024	FALSE	e4h04A3	e6daiA1	550-565	191-206
2032	e4h04A3_2_5	8.3	0.024	FALSE	e4h04A3	e6dakA1	550-565	191-206
2033	e4h04A3_2_5	8.3	0.023	FALSE	e4h04A3	e6darA1	550-565	191-206
2034	e4h04A3_2_5	8.3	0.024	FALSE	e4h04A3	e6dasA1	550-565	191-206
2035	e4h04A3_2_5	8.3	0.024	FALSE	e4h04A3	e6dasB1	550-565	191-206
2036	e4h04A3_2_5	8.3	0.024	FALSE	e4h04A3	e6dy7A1	550-565	191-206
2037	e4h04A3_2_5	8.3	0.024	FALSE	e4h04A3	e6dyaA1	550-565	191-206
2038	e4h04A3_2_5	8.3	0.024	FALSE	e4h04A3	e6e1yA1	550-565	191-206
2039	e4h04A3_2_5	8.3	0.024	FALSE	e4h04A3	e6e1yB1	550-565	191-206
2040	e4h04A3_2_5	8.3	0.024	FALSE	e4h04A3	e6e1zA1	550-565	191-206
2041	e4h04A3_2_5	8.3	0.024	FALSE	e4h04A3	e6e1zB1	550-565	191-206
2042	e4h04A3_2_5	8.3	0.024	FALSE	e4h04A3	e6e22A1	550-565	170-185
2043	e4h04A3_2_5	8.3	0.024	FALSE	e4h04A3	e6e22B1	550-565	170-185
2044	e4h04A3_2_5	8.3	0.024	FALSE	e4h04A3	e6e23A1	550-565	191-206
2045	e4h04A3_2_5	8.3	0.024	FALSE	e4h04A3	e6e23B1	550-565	191-206
2046	e4h04A3_2_5	8.3	0.024	FALSE	e4h04A3	e6iamA1	550-565	191-206
2047	e4h04A3_2_5	8.3	0.023	FALSE	e4h04A3	e6kiuR1	550-565	191-206
2048	e4h04A3_2_5	8.3	0.023	FALSE	e4h04A3	e6kivR1	550-565	191-206
2049	e4h04A3_2_5	8.3	0.023	FALSE	e4h04A3	e6kiwR1	550-565	191-206
2050	e4h04A3_2_5	8.3	0.023	FALSE	e4h04A3	e6kixR1	550-565	191-206
2051	e4h04A3_2_5	8.3	0.023	FALSE	e4h04A3	e6kizR1	550-565	191-206
[truncated: 508 more rows]
