# Supplementary material for: Evidence for the emergence of β-trefoils by ‘Peptide Budding’ from an IgG-like β-sandwich
Source: PLoS Comput Biol. 2022 Feb 14;18(2):e1009833. doi: 10.1371/journal.pcbi.1009833 (PMC8880906; doi:10.1371/journal.pcbi.1009833)
Supplement: S2 Data — See the Methods section “β-Trefoil-like (βTL) Motif Search” for additional details. (XLSX) [file pcbi.1009833.s002.xlsx]

## Sheet: Sheet1
ECOD Domain	ECOD F-Group	TM-score
e4ow4A1	6.1.1.8	1
e3o4aA1	6.1.1.8	0.9113
e4f34C1	6.1.1.8	0.90819
e3o4dA1	6.1.1.8	0.90117
e3o49A1	6.1.1.8	0.8996
e3o4cA1	6.1.1.8	0.89899
e4q91B1	6.1.1.8	0.86724
e3p6jA1	6.1.1.8	0.86234
e3q7wA1	6.1.1.8	0.84499
e1q03A1	6.1.1.8	0.83915
e4d8hA1	6.1.1.8	0.83888
e3bauA1	6.1.1.8	0.82749
e1rg8A1	6.1.1.8	0.82727
e3o3qA1	6.1.1.8	0.82057
e4qkrA1	6.1.1.8	0.81973
e3crgA1	6.1.1.8	0.81514
e3q7yA1	6.1.1.8	0.81292
e3halA1	6.1.1.8	0.81151
e4qksA1	6.1.1.8	0.80794
e2q9xA1	6.1.1.8	0.79235
e3malA1	6.1.1.15	0.78865
e1fgaA1	6.1.1.8	0.78624
e3fgmA1	6.1.1.8	0.76711
e3hbwA1	6.1.1.8	0.75878
e2aqzA1	6.1.1.8	0.75635
e1afcB1	6.1.1.8	0.75631
e1qqlA1	6.1.1.8	0.74915
e1q1uA1	6.1.1.8	0.74477
e3b9uA1	6.1.1.8	0.73785
e3jrrB2	6.1.1.13	0.73126
e4cjmA1	6.1.1.8	0.72686
e2j3pA1	6.1.1.8	0.72523
e3f1rA1	6.1.1.8	0.72312
e1ijtA1	6.1.1.8	0.72
e1g82B1	6.1.1.8	0.71877
e4i4sA1	6.1.1.27	0.71626
e4i4qA1	6.1.1.27	0.71484
e1ii4A1	6.1.1.8	0.7061
e1nunA1	6.1.1.8	0.7013
e2y9fA1	6.1.1.27	0.69809
e2fdbM1	6.1.1.8	0.69724
e1t9fA1	6.1.1.15	0.6878
e2p39A1	6.1.1.8	0.67972
e3qr5B1	6.1.1.13	0.67933
e3phzA2	6.1.1.27	0.67709
e2ihoA1	6.1.1.27	0.67601
e1qqkB1	6.1.1.8	0.6749
e3phzB1	6.1.1.27	0.6747
e3im5B2	6.1.1.13	0.67225
e3wa1A2	6.1.1.25	0.67134
e2x2sA1	6.1.1.27	0.66928
e3pg0A1	6.1.1.27	0.66742
e3a07A1	6.1.1.91	0.66685
e1sr4C1	6.1.1.6	0.66557
e3uj0A4	6.1.1.13	0.66424
e3winA2	6.1.1.27	0.66412
e4ionA1	6.1.1.27	0.66209
e2f2fA1	6.1.1.6	0.6613
e4jp0A1	6.1.1.27	0.66123
e2e4mA3	6.1.1.27	0.66098
e3vt2A4	6.1.1.27	0.66056
e1n4kA1	6.1.1.15	0.65711
e2y9wD1	6.1.1	0.65698
e2f2fF1	6.1.1.6	0.6565
e4oujA2	6.1.1.27	0.65493
e1jlxA1	6.1.1.85	0.65477
e1dfcB1	6.1.1.87	0.64989
e1dfcA1	6.1.1.87	0.64967
e1sr4A1	6.1.1.6	0.64858
e4h04A3	6.1.1.27	0.64784
e3n0kA1	6.1.1.24	0.64772
e4g9mB1	6.1.1.27	0.64741
e3t8sB16	6.1.1.13	0.647
e1ybiA3	6.1.1.27	0.64632
e4i96A2	6.1.1.15	0.64622
e1ybiA2	6.1.1.27	0.64509
e4jawA12	6.1.1.27	0.6447
e2p23A1	6.1.1.8	0.64202
e1pwaA1	6.1.1.8	0.64189
e1upsA2	6.1.1.27	0.64177
e4uwaA2	6.1.1.15	0.64133
e3winA1	6.1.1.27	0.64112
e2xoaA4	6.1.1.15	0.63953
e4jkqA3	6.1.1.15	0.63904
e3uj0A6	6.1.1.15	0.63601
e3hsmA1	6.1.1.13	0.63538
e4kekA1	6.1.1.13	0.63461
e3h6qA1	6.1.1.26	0.63265
e4eeeB1	6.1.1.10	0.63167
e4xfuA1	6.1.1.10	0.62945
e4xftA1	6.1.1.10	0.62905
e3c9zA2	6.1.1.91	0.62887
e4tlvA3	6.1.1.29	0.62868
e1dqgA1	6.1.1.91	0.6285
e3ah1B1	6.1.1.27	0.62556
e2vseA3	6.1.1.27	0.618
e4l4iA10	6.1.1.15	0.61658
e3t8sB18	6.1.1.15	0.61118
e4xfsA1	6.1.1.10	0.61058
e1v6vB1	6.1.1.91	0.60933
e1pc8B1	6.1.1.91	0.6091
e2kllA1	6.1.1.11	0.60875
e4l4iA2	6.1.1.13	0.60853
e2vseA1	6.1.1.27	0.60845
e2vlcA2	6.1.1.91	0.60747
e3f62B1	6.1.1.10	0.60688
e2q3nB2	6.1.1.91	0.60476
e2wryA1	6.1.1.10	0.60465
e4hr6C1	6.1.1.91	0.60312
e4jkqA1	6.1.1.13	0.60291
e2mc2A1	6.1.1.13	0.6016
e2vxtI1	6.1.1.10	0.60099
e1m2tB1	6.1.1.91	0.60089
e2e4mC1	6.1.1.3	0.60088
e2nvhA1	6.1.1.10	0.60058
e1qxmA2	6.1.1.27	0.60038
e3brgC3	6.1.1.4	0.59921
e1abrB2	6.1.1.91	0.59847
e4lo0C1	6.1.1.3	0.5984
e1vclA1	6.1.1.91	0.59809
e3brdA3	6.1.1.4	0.59699
e2dryA1	6.1.1.91	0.59689
e2vseA2	6.1.1.27	0.59659
e3a21A5	6.1.1.91	0.59622
e2e4mA2	6.1.1.27	0.59549
e1sz6B1	6.1.1.91	0.59488
e1oqlB1	6.1.1.91	0.59409
e3ltqA1	6.1.1.10	0.59371
e1onkB1	6.1.1.91	0.59344
e3wmuB1	6.1.1.15	0.59341
e1tp0A1	6.1.1.10	0.59265
e4hr6C2	6.1.1.91	0.59199
e1xhbA1	6.1.1.91	0.59174
e4gaiB1	6.1.1.10	0.5895
e1ggpB1	6.1.1.91	0.58912
e3c9zA1	6.1.1.91	0.5873
e3kmvA1	6.1.1.1	0.58572
e5ao5B4	6.1.1.91	0.58563
e1rzoB2	6.1.1.91	0.58521
e1hwoB1	6.1.1.91	0.58497
e3pmeA2	6.1.1.19	0.58474
e1rzoB1	6.1.1.91	0.58445
e3winC1	6.1.1.3	0.58437
e5duyA1	6.1.1.15	0.58316
e5ao5A4	6.1.1.91	0.58289
e1xyfA1	6.1.1.91	0.58131
e3o5wB1	6.1.1.91	0.5809
e3pokA1	6.1.1.10	0.57878
e1wd3A2	6.1.1.1	0.57814
e2aaiB1	6.1.1.91	0.57633
e3o44B2	6.1.1.91	0.57285
e3nbnA4	6.1.1.4	0.57272
e2zqnA1	6.1.1.91	0.57254
e3obrA2	6.1.1.19	0.57182
e2vxrA2	6.1.1.19	0.57105
e1l2hA1	6.1.1.10	0.57063
e1knmA1	6.1.1.91	0.56966
e1dfcA2	6.1.1.89	0.56885
e1pumB2	6.1.1.91	0.56872
e4owlD1	6.1.1.91	0.56852
e1ggpB2	6.1.1.91	0.56806
e1ce7B1	6.1.1.91	0.56799
e1m2tB2	6.1.1.91	0.56731
e1hwmB2	6.1.1.91	0.56613
e1yf8B2	6.1.1.91	0.56461
e1vclA2	6.1.1.91	0.56441
e1puuB2	6.1.1.91	0.56383
e2aaiB2	6.1.1.91	0.56368
e1oqlB2	6.1.1.91	0.56288
e2irtA1	6.1.1.10	0.56138
e1j0sA1	6.1.1.10	0.56111
e8i1bA1	6.1.1.10	0.55952
e3akfA2	6.1.1.1	0.55884
e2ilaA1	6.1.1.10	0.55862
e3nbeA1	6.1.1.27	0.55729
e4jkxB2	6.1.1.91	0.5566
e2vseA4	6.1.1.27	0.55418
e3ilaI2	6.1.1.13	0.55066
e1a8dA2	6.1.1.19	0.54982
e1dfcA4	6.1.1.88	0.54852
e3s8jA1	6.1.1.14	0.5474
e3o5wB2	6.1.1.91	0.54665
e2rg9B2	6.1.1.91	0.54626
e3iirA1	6.1.1.14	0.54586
e1jlxA2	6.1.1.86	0.54538
e4gp0B15	6.1.1.89	0.54353
e1onkB2	6.1.1.91	0.54297
e2mllB2	6.1.1.91	0.54287
e4usoA1	6.1.1.92	0.54252
e4p0lA1	6.1.1.10	0.54225
e4p0kA1	6.1.1.10	0.53902
e4p0jA1	6.1.1.10	0.53812
e2yugA1	6.1.1.9	0.53679
e1dfcA3	6.1.1.87	0.53679
e2vlcA3	6.1.1.91	0.53667
e3v0aB4	6.1.1.30	0.53312
e2q3nB1	6.1.1.91	0.53211
e1xzzA2	6.1.1.13	0.53131
e1dfcB3	6.1.1.87	0.52997
e2o1cA1	221.4.1.3	0.52954
e4ha2A1	6.1.1.14	0.52849
e2qn4A1	6.1.1.14	0.52755
e1abrB1	6.1.1.91	0.52671
e2d7iA2	6.1.1.91	0.52626
e4izeA1	6.1.1.10	0.52296
e3bx1C1	6.1.1.14	0.52258
e3qydA1	6.1.1.14	0.52001
e2x9wA3	11.1.4.227	0.51951
e1fmmS1	6.1.1.8	0.51946
e1md6A1	6.1.1.10	0.51822
e2kkiA1	6.1.1.10	0.51775
e3e8lC1	6.1.1.14	0.51685
e3i2xA1	6.1.1.14	0.51616
e2x9yA1	11.1.4.227	0.50864
e1wbaA1	6.1.1.14	0.50763
e2fo1A3	6.1.1.4	0.50668
e1fn0A1	6.1.1.14	0.50636
e3hz3A1	702.1.1.10	0.5049
e3ffzA4	6.1.1.19	0.5024
e3kllA2	702.1.1.10	0.50071
e2ffuA1	6.1.1.91	0.49858
e4tlpA1	6.1.1.14	0.4983
e1avwB1	6.1.1.14	0.49561
e3i2aA1	6.1.1.14	0.49469
e3vuoA4	6.1.1.30	0.49264
e3fuqA2	6.1.1.19	0.49254
e4zbpB1	221.4.1.16	0.49111
e3exqA1	221.4.1.31	0.48747
e2fkbA1	221.4.1.3	0.48541
e1hcdA1	6.1.1.90	0.48222
e3h6rB1	6.1.1.12	0.48192
e2lieA1	6.1.1.92	0.48059
e4d11C2	6.1.1.91	0.47988
e3h6rA1	6.1.1.12	0.47887
e1r8o.1	6.1.1.14	0.47652
e1tieA1	6.1.1.14	0.47242
e2wacA2	2.6.1.5	0.4721
e2o5fB1	221.4.1.3	0.47179
e2o5fA1	221.4.1.3	0.46694
e2wacB1	2.6.1.5	0.46687
e3e57A1	221.4.1.31	0.46632
e4j2kA1	6.1.1.14	0.46629
e3hiaB1	702.1.1.10	0.46031
e2xfvA1	101.1.9.31	0.45994
e3phsA5	11.1.4.100	0.45867
e2b4gC1	2002.1.1.39	0.45851
e1d7pM1	10.1.2.24	0.45824
e4zq9A1	304.55.1.6	0.45797
e3hyqA1	221.4.1.3	0.45738
e2wuhA1	10.1.2.24	0.45659
e5axwA2	2484.1.1.87	0.45621
e4nc1A2	702.1.1.10	0.45522
e4an6A1	6.1.1.14	0.45454
e3wkwA3	3880.1.1.1	0.45421
e2azwA1	221.4.1.31	0.45415
e3h6sE1	6.1.1.12	0.45367
e4zktB4	6.1.1.30	0.45287
e3wrnA1	304.55.1.10	0.45255
e4nl8B2	2004.1.1.197	0.45241
e4likA3	862.1.1.1	0.45206
e1khzB1	221.4.1.3	0.45118
e2g7cB1	702.1.1.10	0.45098
e1zunB2	1.1.8.6	0.4502
e2yvpA2	221.4.1.3	0.45017
e4limA1	862.1.1.1	0.44986
e2w4eA1	221.4.1.3	0.44973
e4nbxA1	702.1.1.10	0.44936
e3fcmA1	221.4.1.3	0.44652
e2kjaA1	387.1.5.9	0.44612
e4p2cA1	292.1.1.1	0.44529
e3ao9A1	234.3.1.1	0.44493
e2orxA1	10.1.2.24	0.44475
e2v8iA1	109.2.1.29	0.44446
e2djlA1	2002.1.1.39	0.44425
e2it1A9	2.4.1.25	0.4437
e1i2dB1	1.1.9.13	0.44274
e4o7jB1	3308.1.1.2	0.44223
e3vj7A1	234.3.1.1	0.44158
e1fblA1	5.1.1.1	0.44126
e2gzbA1	6.1.1.14	0.44124
e1llnA1	292.1.1.1	0.44089
e1i1iP1	2498.1.1.122	0.44051
e2pnyA1	221.4.1.3	0.4403
e2bdvA1	4188.1.1.1	0.43971
e1r8nA1	6.1.1.14	0.43968
e1qh5A1	247.1.1.8	0.43958
e2go2A1	6.1.1.14	0.43858
e1g0sA1	221.4.1.3	0.43728
e2yopC1	3570.1.1.1	0.43699
e4bpuC1	862.1.1.1	0.43653
e2f4eB1	284.1.1.2	0.43605
e1r4pA1	292.1.1.1	0.43601
e4hh2D2	223.1.1.113	0.43579
e2c47A1	206.1.1.24	0.43544
e4ag4A3	10.1.2.24	0.43539
e2ga4A1	292.1.1.1	0.43484
e2b06A1	221.4.1.31	0.43477
e3bapA1	221.4.1.5	0.4347
e1mo9A1	244.2.1.5	0.43466
e2ztnA2	1.1.13.116	0.43442
e2ogpA1	7.1.1.2	0.43417
e1viuA1	221.4.1.3	0.43392
e1mn4A1	11.1.5.27	0.43383
e4np4A2	702.1.1.10	0.43319
e3bc9A2	11.1.1.52	0.43276
e2qqiA1	10.1.2.24	0.43266
e1qksA1	5.1.5.1	0.43237
e1viuD1	221.4.1.3	0.43234
e4tlwA1	6.1.1.28	0.43232
e2bklA2	5.1.4.26	0.43219
e2cdhS1	222.1.1.10	0.43219
e3c8cA1	223.1.1.238	0.43216
e4iwtA1	702.1.1.10	0.43179
e2px7A1	7516.1.1.13	0.43178
e3omlA2	222.1.1.10	0.4317
e1sddB1	10.1.2.24	0.43168
e4amcA4	702.1.1.10	0.43152
e5cyuA3	3708.1.1.1	0.43145
e1omoA2	3692.1.1.1	0.43028
e4ihzA1	6.1.1.14	0.43025
e4wzhA1	2002.1.1.39	0.43022
e2v8qE2	282.1.1.1	0.43011
e4hbsA1	5.1.2.10	0.42935
e1p97A1	223.1.1.18	0.42935
e3gyeA1	2002.1.1.39	0.42932
e4fb9A1	292.1.1.1	0.42926
e4pwyA1	2003.1.5.86	0.42868
e4zjmA1	9.27.1.1	0.42859
e1zpsA1	239.2.1.1	0.4285
e4n30A1	2485.1.1.220	0.42822
e2vveA1	10.2.1.57	0.428
e1yy3B4	4013.1.1.1	0.42749
e1dxrH1	4.6.1.14	0.42702
e3kvcA1	5.1.4.34	0.42701
e4tlvA2	6.1.1.28	0.42646
e4hvyA1	221.4.1.31	0.42637
e1pd0A4	375.1.1.44	0.42603
e3kh8A1	222.1.1.10	0.42564
e2c5uA1	206.1.3.24	0.42559
e3iwaA3	244.2.1.5	0.42539
e2c5wB2	223.3.1.78	0.42533
e1z94E1	331.3.1.1	0.42527
e1rqkH1	4.6.1.14	0.42496
e4j7hB2	221.4.1.1	0.42472
e4dipA1	284.1.1.2	0.42468
e4aygA4	702.1.1.10	0.42463
e1vcdA1	221.4.1.3	0.42456
e4gz9A2	10.1.2.24	0.42451
e4fbhA2	292.1.1.1	0.42436
e1mdaH1	5.1.4.19	0.42414
e4f2zA1	5.1.4.34	0.42398
e3c61A1	2002.1.1.39	0.42386
e1z94A1	331.3.1.1	0.42357
e2pqsA1	10.1.2.24	0.42352
e1nioA1	292.1.1.1	0.42337
e4wjsA1	5.1.5.46	0.42332
e1jzaB1	387.1.5.9	0.42332
e3lrvA1	5.1.4.329	0.42331
e3o0hB4	244.2.1.5	0.42299
e1pybA1	2.1.1.65	0.42284
e4cvbA1	5.1.5.41	0.42283
e3sd2A1	11.1.1.66	0.42282
e4mo3M1	10.1.2.24	0.42257
e4es8A2	11.1.1.380	0.42213
e1oalA1	11.1.3.1	0.422
e4zp4B1	223.1.1.18	0.42187
e4mspA3	284.1.1.2	0.42168
e2i5nH1	4.6.1.14	0.42149
e3ncuA1	930.1.1.4	0.42145
e4ut1A2	3943.1.1.2	0.42142
e3hx6A1	5.1.4.21	0.4214
e1o73A1	2485.1.1.47	0.42132
e3ut2A2	136.1.1.7	0.42102
e3tc2A1	6.1.1.14	0.42097
e4an7B1	6.1.1.14	0.42086
e1pn2A2	222.1.1.10	0.42064
e2xlqA1	4194.1.1.1	0.42058
e3n7lA2	6.1.1.19	0.42046
e4kt7A1	7516.1.1.13	0.42027
e4hkhA1	1.1.5.3	0.42026
e3gz8A1	221.4.1.3	0.42023
e2cl3A2	221.4.1.5	0.42023
e3ue3A8	223.3.1.78	0.42022
e1punA1	221.4.1.31	0.42014
e2i99A2	3692.1.1.1	0.41999
e4x7pA3	3894.1.1.1	0.41978
e4mh1A1	5.1.5	0.41976
e5c7qA1	221.4.1.3	0.41965
e4kyxB1	221.4.1.31	0.41964
e1m7eA1	220.1.1.20	0.41961
e4jzjC2	11.1.1.299	0.41949
e4rapE1	11.1.1.307	0.41944
e4qolA1	4028.1.1.4	0.41933
e2j2mB6	4028.1.1.4	0.41928
e1dm0L1	292.1.1.1	0.41926
e2ougD3	304.17.1.1	0.41925
e3zyyX3	2484.1.1.242	0.41922
e3h95A1	221.4.1.3	0.41912
e3bdlA4	2.6.1.5	0.41906
e2dukA1	221.4.1.31	0.41892
e1jubA1	2002.1.1.39	0.41888
e1nqyA1	221.4.1.3	0.41886
e5h8aC1	1.1.9.18	0.41882
e4mzyA1	375.12.1.2	0.41863
e4hh3A1	223.1.1.113	0.41842
e3fbuA1	213.1.1.53	0.41838
e1h8gA1	702.1.1.10	0.41835
e1lnzA1	710.1.1.1	0.41831
e3st1A1	3080.1.1.1	0.41797
e4xinA1	9.27.1.1	0.41792
e2dhoA1	221.4.1.3	0.41788
e2inbA1	2008.1.1.61	0.41786
e4jysB1	284.1.1.2	0.41768
e4zp4A3	223.1.1.18	0.41762
e1mrhA1	292.1.1.1	0.41753
e1bcmB2	2484.1.1.8	0.41752
e1hztA1	221.4.1.31	0.41744
e3mrwA1	292.1.1.1	0.4174
e1nqzA1	221.4.1.3	0.4173
e1ba7A1	6.1.1.14	0.41724
e2i8tA1	221.4.1.3	0.41679
e4gbfA1	5.1.4.31	0.41672
e1mrjA1	292.1.1.1	0.41668
e3ctkA1	292.1.1.1	0.41663
e1bryZ1	292.1.1.1	0.41648
e3lwtX2	2007.2.3.8	0.41639
e4ry1A2	7523.1.1.29	0.41639
e3sv0A1	206.1.1.24	0.41624
e3di4A1	10.22.1.1	0.41621
e4pn0A1	868.1.1.5	0.41613
e4j7gA2	221.4.1.1	0.41605
e2gwcA1	321.1.1.4	0.41592
e3h5kA1	292.1.1.1	0.41572
e4rcmA1	1.1.9.18	0.41526
e3pc3A1	282.1.1.1	0.41523
e3mzeA3	223.3.1.18	0.4151
e3a3jA3	223.3.1.18	0.41507
e4dnaA1	244.2.1.5	0.41504
e1ojtA1	244.2.1.5	0.41492
e3mzfA3	223.3.1.18	0.41487
e2wuaA1	7581.1.1.8	0.41475
e3h09A2	3312.1.1.1	0.41462
e3wj9B1	5.1.11.4	0.41456
e4dlq.1	12.5.1.9	0.41453
e3pfeA1	304.25.1.1	0.41428
e4cc9A1	5.1.4.312	0.41423
e3zo9B2	12.1.1.140	0.41416
e4k91B3	223.3.1.18	0.41404
e4jisA1	7516.1.1.13	0.41401
e3ef4A1	3156.1.1.1	0.41398
e1eysH1	4.6.1.14	0.41397
e3d5nA1	7516.1.1.15	0.41392
e2bibA1	702.1.1.10	0.41389
e1mafH1	5.1.4.19	0.41381
e1avg.1	1.1.5.198	0.41371
e4jysA2	284.1.1.2	0.41367
e1wq8A1	385.1.1.8	0.4136
e1pexA1	5.1.1.1	0.41357
e2jdoA1	206.1.1.24	0.41349
e2okfA1	2008.1.1.61	0.41346
e3d2fC4	2484.1.1.109	0.41345
e1mrvA1	206.1.1.24	0.41332
e4rb4K2	11.1.1.307	0.41328
e3lppA3	12.3.1.9	0.4132
e1yr2A2	5.1.4.26	0.41317
e2xfzY1	506.1.1.1	0.4131
e3r03A1	221.4.1.31	0.41298
e2etwA1	11.1.5.27	0.41282
e1d8hA1	868.1.1.5	0.41256
e2v2fF2	223.3.1.78	0.41252
e2nutB4	2006.1.6.5	0.41252
e2q8wA1	292.1.1.1	0.4125
e1d6aA1	292.1.1.1	0.41244
e3c7xA1	5.1.1.1	0.4124
e4jpmA4	223.3.1.91	0.41239
e2okfB1	2008.1.1.61	0.41223
e4jlxA2	316.1.1.40	0.4122
e1ezkA1	2485.1.1.47	0.41214
e2gu3A1	243.3.1.29	0.41213
e2fmlA2	221.4.1.3	0.41209
e4f3lB5	223.1.1.244	0.41207
e2bc0B1	244.2.1.5	0.41197
e3f1cA1	7516.1.1.13	0.41192
e3e6p.1	1.1.5.177	0.4119
e4ejnA3	206.1.1.24	0.41168
e2iirA1	2484.1.1.234	0.41159
e1udxA1	710.1.1.1	0.41158
e2xf4A1	247.1.1.8	0.41157
e2z64C1	11.1.1.79	0.41147
e3b7mA1	10.1.1.13	0.41134
e3p98A2	223.3.1.97	0.41133
e2qqkA2	10.1.2.24	0.41131
e2btwA1	219.1.1.42	0.41131
e1glfO1	2484.1.1.28	0.41115
e4mh1B1	5.1.5	0.41114
e2qkmF4	221.4.1.31	0.41113
e1ggpA1	292.1.1.1	0.41112
e1jvjA2	223.3.1.97	0.41105
e3hagA3	1.1.13.116	0.41099
e4ptsB2	2485.1.1.24	0.41091
e3jb9L1	5.1.4.325	0.41087
e4levB2	316.1.1.40	0.41084
e1vr1.1	1.1.5.198	0.41081
e1o6lA1	206.1.1.24	0.41079
e1xtoA1	247.1.1.8	0.41074
e1yrvA1	216.1.1.7	0.41071
e4a2sA1	2002.1.1.111	0.4107
e2bbkH1	5.1.4.19	0.41068
e3n0dA1	5.1.4.332	0.41068
e3bwhA1	292.1.1.1	0.41068
e4ptsA2	2485.1.1.24	0.41066
e4drtA3	223.3.1.18	0.41055
e2xd2A2	7523.1.1.30	0.41043
e4mxtA1	71.1.1.10	0.41037
e3dtmA2	223.3.1.97	0.41028
e2bu3A1	219.1.1.42	0.41028
e1pvmA1	282.1.1.1	0.41021
e3j65q2	5.1.5.46	0.4102
e4v7fq2	5.1.5.46	0.4102
e3oisA2	219.1.1.194	0.41019
e4udmB1	506.1.1.1	0.41006
e3qfbA2	2003.1.2.285	0.41006
e1lpfA1	244.2.1.5	0.41002
e2hj9D1	223.1.1.15	0.40989
e2e8bA1	7516.1.1.15	0.40987
e3tzgB1	5084.5.1.13	0.40979
e1yleA1	213.1.1.38	0.40977
e4iglB1	3735.1.1.2	0.40976
e4cy5A1	5.1.4.331	0.40976
e4lxfA3	12.1.1.140	0.40951
e4bv8A2	3692.1.1.1	0.40947
e1vg9G2	2003.1.2.59	0.40945
e2g5xA1	292.1.1.1	0.40938
e4ui9R1	5.1.4.111	0.40931
e4aezD1	5.1.4.44	0.4093
e3uvdA1	633.1.1.10	0.40913
e1qo0A3	2007.1.2.43	0.40909
e1m2vB12	375.1.1.44	0.40899
e1bmlC3	221.1.1.285	0.40896
e1d8iA1	868.1.1.5	0.40885
e1bcoA2	2484.1.1.8	0.40882
e3juwA1	213.1.1.5	0.40879
e1gjqA1	5.1.5.1	0.40877
e3it9B3	223.3.1.18	0.40869
e3tu6A1	3156.1.1.1	0.40857
e3rkcA1	1.1.13.116	0.40854
e4xhhA1	206.1.1.24	0.40852
e3hd8A2	1.1.1.8	0.40844
e1h09A1	702.1.1.10	0.40833
e1biyA1	7523.1.1.58	0.40812
e4q85B1	330.10.1.1	0.40803
e2l1aA1	221.1.1.116	0.40789
e1oqlA1	292.1.1.1	0.40786
e1erjA1	5.1.4.41	0.4078
e2gnqA1	5.1.4.332	0.4078
e4lg4E1	206.1.1.24	0.40764
e2sn3A1	387.1.5.9	0.40752
e4z9nB2	7523.1.1.56	0.40739
e2pqgA1	292.1.1.1	0.40727
e3pihA5	2004.1.1.1404	0.40725
e2vs6A1	292.1.1.1	0.40697
e2b39B22	11.1.1.194	0.40683
e1knwA1	1.1.7.27	0.4068
e2waeA3	223.3.1.78	0.4068
e3o5wA1	292.1.1.1	0.40655
e4bozA3	219.1.1.18	0.40654
e1sq9A1	5.1.4.312	0.40647
e4d0kA1	5.1.4.41	0.40643
e3lzaA1	243.1.1.44	0.40623
e3sfzA5	5.1.4.327	0.40614
e1abrA1	292.1.1.1	0.40603
e3lm0A1	206.1.1.24	0.406
e1vyhC1	5.1.4.331	0.40598
e2vsiA1	7516.1.1.13	0.40592
e3htrA1	4.6.1.2	0.40591
e2rg9A1	292.1.1.1	0.40591
e1fzdA1	269.1.1.2	0.40591
e4a11B1	5.1.4.46	0.40581
e1mk0A1	821.1.1.1	0.40571
e1itkA2	136.1.1.7	0.40567
e1vyhD1	5.1.4.39	0.40557
e2biwA1	5.1.4.34	0.40547
e3h71B1	5.1.3.123	0.40546
e4ryaA1	7523.1.1.29	0.40542
e1qqmA1	2484.1.1.109	0.40542
e1l0qA2	5.1.4.311	0.40541
e4eb2A1	292.1.1.1	0.40541
e3mwxA1	12.3.1.1	0.4054
e2xwnA1	7516.1.1.13	0.4054
e1nykA1	66.1.1.17	0.40532
e4jkxA1	292.1.1.1	0.40531
e1ox7A1	2492.1.1.5	0.40526
e3ei1A3	5.1.4.306	0.40523
e4hizA2	5.1.3.8	0.40517
e3q87A1	4294.1.1.28	0.40516
e4ovjA2	7523.1.1.29	0.40514
e4exrA4	243.3.1.29	0.40513
e2rhsD22	314.1.1.21	0.40513
e2e8aA1	2484.1.1.109	0.4051
e4kboA2	2484.1.1.109	0.40506
e2rhqB10	314.1.1.21	0.40504
e1ntvA1	220.1.1.20	0.40498
e1nj8A2	314.1.1.13	0.40498
e2aluA1	7523.1.1.58	0.40492
e3v4rA3	506.2.1.2	0.4048
e3d5pA1	4205.1.1.3	0.40476
e1bqkA1	3156.1.1.1	0.40469
e4fvvA2	6.1.1.19	0.40469
e4r2bA2	7523.1.1.12	0.40463
e3iylU1	3132.1.1.1	0.40461
e4uv3A1	7503.1.1.1	0.40458
e1vg0A4	2003.1.2.270	0.40457
e2q13A1	220.1.1.13	0.40456
e1pumA1	292.1.1.1	0.40455
e2pbiD1	5.1.4.332	0.40443
e1l8kA1	2007.2.3.10	0.40438
e3s9fA1	2485.1.1.47	0.40436
e2vshA1	7516.1.1.13	0.40431
e3m1gA2	2485.1.1.24	0.40425
e3h5cA1	4059.1.1.3	0.40422
e3oz6A1	206.1.1.24	0.40417
e2b7uA1	292.1.1.1	0.40415
e3so6A1	220.1.1.20	0.40398
e2rhsB5	314.1.1.21	0.40398
e3oyoA1	5.1.1.1	0.40391
e3p4iA2	2484.1.1.234	0.40382
e4ci8A1	5.1.4.307	0.40381
e3loyA2	243.5.1.2	0.40381
e1f2rI1	221.1.1.5	0.40373
e4a0kC3	5.1.4.306	0.40371
e5dgqA1	11.1.1.45	0.4036
e4la1A4	244.2.1.17	0.4035
e1wf8A1	7.1.1.2	0.40341
e4zovA1	5.1.4.329	0.40337
e4dteA1	4059.1.1.3	0.40335
e4exrA3	243.3.1.29	0.40334
e3vgzA1	5.1.4.311	0.40327
e4ys8C1	7516.1.1.13	0.40323
e1x6mA1	930.1.1.2	0.4032
e1oc9B1	2485.1.1.47	0.4032
e1x1oA2	325.1.4.1	0.40317
e2chlA1	206.1.1.24	0.40313
e4r6kA2	7523.1.1.29	0.40297
e1cb6A4	7523.1.1.58	0.40296
e1iinA1	7516.1.1.14	0.40292
e4qdgA2	11.1.4.103	0.40288
e1g99A1	2484.1.1.234	0.40288
e1qhuA2	5.1.1.1	0.4028
e3gipA7	65.1.1.119	0.40276
e2oqaA1	292.1.1.1	0.40276
e3eipA1	284.3.1.1	0.40269
e2fgyA2	4126.1.1.3	0.40267
e3welA2	12.3.1.9	0.40264
e1h6vA1	244.2.1.5	0.40253
e1eu8A2	7523.1.1.29	0.4025
e3q9tC1	2003.1.2.286	0.40243
e1erjC1	5.1.4.41	0.40229
e3vpjE1	328.5.1.4	0.40228
e4df9A2	11.18.1.1	0.40227
e2hakH1	206.1.1.24	0.40227
e3eb7A1	10.1.2.22	0.40216
e1pm3A1	4.6.1.2	0.40213
e4kxrC1	3844.2.1.1	0.40211
e3nuhB3	3675.1.1.1	0.40207
e1h6vA2	2003.1.2.285	0.40206
e2c5dA1	10.1.1.19	0.402
e4aq4A1	7523.1.1.30	0.402
e4tvuB1	12.1.1.140	0.40197
e2vdxA1	4059.1.1.3	0.40196
e3m1gB2	2485.1.1.24	0.4019
e4o9xA6	3735.1.1.2	0.40171
e2wadC4	223.3.1.78	0.40168
e2ovpB1	5.1.4.328	0.40163
e3pmqA3	11.1.1.359	0.40157
e2cpeA1	304.9.1.76	0.40146
e3greA2	5.1.4.44	0.40134
e2cvbA1	2485.1.1.225	0.40133
e3cokB1	206.1.1.24	0.40129
e3ow8A1	5.1.4.307	0.40123
e1k0wA1	281.1.1.2	0.40123
e4d2pA2	206.1.1.24	0.40122
e2fsjA1	2484.1.1.77	0.40111
e4r5xA3	11.1.1.332	0.40103
e2bg1A1	4019.1.1.73	0.40101
e2ki3A1	284.1.1.2	0.4009
e3qguA2	7577.1.1.5	0.40089
e3toiB2	223.3.1.91	0.40086
e4e1sA1	5084.3.1.3	0.40083
e1xvyA2	7523.1.1.3	0.40081
e3e53A3	4011.1.1.16	0.40078
e3hdjA2	3692.1.1.1	0.40077
e3goxA3	378.1.1.4	0.40077
e2wadB5	223.3.1.78	0.40076
e2hw7A2	206.1.1.24	0.40075
e1m2vB13	2006.1.6.5	0.40067
e4bziM18	2006.1.6.5	0.40067
e2joxA1	375.1.1.3	0.40062
e1mnnA1	11.1.5.27	0.4006
e1vqo31	375.1.1.25	0.40055
e4dq8A1	2484.1.1.234	0.40051
e2ggqA3	7516.1.1.14	0.40042
e4lnfA1	321.1.1.5	0.40037
e1up8A1	180.1.1.1	0.40023
e1ep3A1	2002.1.1.39	0.40018
e4ua3B1	213.1.1.59	0.40009
e2h3xA1	5.1.4.19	0.40008
e2p18A1	247.1.1.8	0.39998
e2be1B1	5.1.12.1	0.39992
e2mizA1	11.35.1.1	0.39991
e1mswD1	4964.1.1.17	0.3999
e1s9iA1	206.1.1.24	0.3999
e1pmyA1	3156.1.1.1	0.39983
e1j1sA1	292.1.1.1	0.39979
e1zceA1	1.1.9.6	0.39977
e1g3pA1	392.1.1.1	0.39968
e4wihA1	206.1.1.24	0.39967
e2d3iA4	7523.1.1.58	0.39967
e1wzzA1	109.2.1.20	0.39964
e3lyyA1	3114.1.1.2	0.39962
e4ibrA2	223.3.1.91	0.39962
e3mwdA1	206.1.3.4	0.39962
e4arvA1	7525.1.1.2	0.3996
e4ourA3	223.1.1.19	0.39959
e3kogA1	11.1.4.12	0.39944
e1puuA1	292.1.1.1	0.39943
e1e7lA2	378.1.1.4	0.39939
e1vw4I1	3174.1.1.7	0.39938
e1ryoA3	7523.1.1.58	0.3993
e2a6tA2	221.4.1.31	0.39925
e2we9A1	7516.1.1.15	0.39918
e1jk8A2	233.1.1.3	0.39914
e4f9lC3	11.1.1.765	0.39911
e3qfeA1	2002.1.1.37	0.39908
e4ljoA1	376.1.6.8	0.39908
e1pm3B1	4.6.1.2	0.39904
e4yvdA1	5.1.4.39	0.39902
e3ll6A1	206.1.1.24	0.39902
e5dkdA1	633.1.1.10	0.399
e4h0aA2	6043.1.1.4	0.39899
e4aj9A4	4028.1.1.4	0.39884
e4v14B1	221.4.1.31	0.39884
e3buuA1	71.1.1.10	0.39883
e1h7eA1	7516.1.1.2	0.39879
e4bjyA2	2003.1.2.143	0.39876
e1w9pA2	2002.1.1.78	0.39873
e3ob8D6	12.3.1.3	0.3987
e3gg6A1	221.4.1.3	0.39863
e5c2vE1	5.1.4.311	0.39862
e3eurA1	2485.1.1.47	0.39862
e1gv8A1	7523.1.1.58	0.39851
e4bszB1	109.3.1.8	0.3985
e2cy9A1	222.1.1.55	0.39847
e4ljpA1	376.1.6.8	0.39846
e1i52A1	7516.1.1.13	0.39844
e1blfA2	7523.1.1.58	0.39844
e4ajtA1	4059.1.1.3	0.39836
e1bywA1	223.1.1.113	0.39834
e3zhaA1	4059.1.1.3	0.39829
e3jpxA1	5.1.4.46	0.39824
e3ktzA1	292.1.1.1	0.39818
e4hea91	205.1.1.93	0.39811
e4msxA2	376.1.1.24	0.39805
e2v95A1	4059.1.1.3	0.398
e2wzaA5	11.1.5.58	0.39789
e2d5wB2	7523.1.1.28	0.39786
e3ez8A1	109.2.1.23	0.39785
e2xf2E3	4028.1.1.4	0.39782
e2we7A2	3268.1.1.1	0.39779
e2ynpA1	5.1.4.46	0.39778
e2isaA6	4028.1.1.4	0.39776
e2wfbA1	2484.4.1.1	0.39776
e3q45A1	218.1.1.3	0.39774
e3ewlA1	2485.1.1.47	0.39774
e1w8oA3	5.1.3.123	0.39772
e3r4sA2	6.1.1.19	0.3977
e2wnxA1	11.1.5.10	0.39767
e4j7gA1	221.4.1.1	0.39767
e1m2tA1	292.1.1.1	0.39767
e3ao4A1	2484.1.1.57	0.39766
e2qesA1	292.1.1.1	0.39765
e1ovbA1	7523.1.1.58	0.39764
e5cvoA1	5.1.4.332	0.39758
e1bm8A1	101.1.9.9	0.39758
e5bvbA1	243.1.1.121	0.39754
e5dzuA1	6.1.1.14	0.39749
e3odtA1	5.1.4.46	0.39748
e4jzjC1	11.1.1.113	0.39738
e1h76A2	7523.1.1.58	0.39738
e2x2hC2	12.3.1.9	0.39723
e4cfhA1	206.1.1.121	0.3972
e3gqqA1	11.1.1.95	0.39719
e4esjA1	2008.1.1.267	0.39718
e3kn6A2	206.1.1.24	0.39715
e3g7qA2	7577.1.1.5	0.39707
e3c75H1	5.1.4.19	0.39705
e1w55A2	7516.1.1.13	0.39703
e1rdqE1	206.1.1.24	0.39695
e2eoyA1	386.1.1.55	0.39691
e2bw8A1	10.1.1.13	0.3969
e4j9tA1	5.1.3.123	0.39687
e4r3jB3	223.3.1.78	0.39687
e1h0hA3	1001.1.1.1	0.39685
e4yhcA1	5.1.5.45	0.3968
e2xzgA1	5.1.4.5	0.39677
e2gqrA1	206.1.2.4	0.39666
e4aaaA1	206.1.1.24	0.39665
e1yz1A1	930.1.1.6	0.39663
e3sheA2	206.1.1.24	0.39661
e1imvA1	4059.1.1.3	0.39661
e1ebdB1	244.2.1.5	0.39658
e4aqsA20	389.1.1.255	0.39658
e3h53A1	12.1.1.42	0.39647
e4j7rB2	11.1.1.1528	0.39639
e2z7eA1	244.3.1.3	0.39633
e4id4A4	223.3.1.97	0.39629
e1p22A1	5.1.4.327	0.39628
e1tkiA1	206.1.1.24	0.39626
e1mc3B1	7516.1.1.14	0.39618
e4hcfA1	3156.1.1.8	0.39614
e3hkoA1	206.1.1.24	0.39612
e1laxA3	7523.1.1.23	0.39612
e2pq8A5	386.1.1.33	0.39612
e2nzhA1	2.1.1.65	0.39603
e4lb0A1	286.1.1.3	0.39599
e1jmxB1	5.1.4.313	0.39594
e4yzwA3	146.1.1.2	0.39587
e2iqiB1	7503.1.1.2	0.39587
e4aezA1	5.1.4.312	0.39585
e1tfdA2	7523.1.1.58	0.39584
e3wx5A1	10.1.1.13	0.39583
e1larA2	2007.2.3.10	0.39583
e1pn2A1	222.1.1.17	0.39582
e1onkA1	292.1.1.1	0.3958
e4wotA1	206.1.1.24	0.39577
e4ryeA2	223.3.1.18	0.39568
e2aj7A1	4071.1.1.1	0.39567
e2y3pA3	4014.1.1.3	0.39567
e4e37C2	4028.1.1.4	0.39561
e2xwlA1	7516.1.1.13	0.39558
e1lgbC1	7523.1.1.58	0.39554
e3facA1	930.1.1.2	0.39551
e2be1A1	5.1.12.1	0.39541
e1k25C12	223.3.1.78	0.39536
e4hoiB1	223.1.1.113	0.39533
e1jmzB1	5.1.4.313	0.39532
e2f2uA1	206.1.1.24	0.39529
e3shpA1	213.1.1.53	0.39523
e3d8dA1	220.1.1.20	0.39518
e3jyrA1	7523.1.1.23	0.39511
e3vu4B2	5.1.4.40	0.3951
e2y8gA1	220.1.1.46	0.39507
e4bjdA3	222.1.1.17	0.39506
e3zenE3	222.1.1.17	0.39505
e4v8lE11	222.1.1.17	0.39505
e4b3yB3	222.1.1.17	0.39504
e4v8lB11	222.1.1.17	0.39504
e3ppeA2	11.1.1.2522	0.39503
e3zenD6	222.1.1.17	0.39503
e4b3yA6	222.1.1.17	0.39503
e4b3yC3	222.1.1.17	0.39503
e4v8lD11	222.1.1.17	0.39503
e4v8lA11	222.1.1.17	0.39503
e4v8lC11	222.1.1.17	0.39503
e3zenF3	222.1.1.17	0.39502
e4v8lF11	222.1.1.17	0.39502
e1vpaA1	7516.1.1.13	0.39502
e1qi7A1	292.1.1.1	0.39497
e3sk3A1	2484.1.1.234	0.39493
e3eb0A1	206.1.1.24	0.39492
e2i04A1	7.1.1.2	0.39491
e5emwA1	11.1.1.172	0.39485
e3jxiC1	109.3.1.8	0.39485
e1nr0A2	5.1.4.40	0.39484
e4jdrA6	244.2.1.5	0.39483
e4bkyA1	206.1.1.24	0.39481
e4aunA3	4028.1.1.4	0.39478
e3larA2	325.1.4.1	0.39476
e3g4eA1	5.1.3.24	0.39475
e2rciA1	858.1.1.1	0.39473
e2v1zA4	223.3.1.91	0.39466
e2w18A1	5.1.4.44	0.39465
e2dlxA1	2485.1.1.46	0.39464
e4nsxA1	5.1.4.41	0.39463
e1jmjA1	4059.1.1.3	0.39462
e1o7eA2	223.3.1.97	0.39459
e4y7iA1	2007.2.3.4	0.39459
e2fvvA1	221.4.1.31	0.39454
e1eh3A2	7523.1.1.58	0.39449
e1exqA1	2484.1.1.57	0.39443
e2yc3A1	7516.1.1.13	0.39436
e4eqbA2	7523.1.1.13	0.39436
e4gpuA1	2008.1.1.44	0.39434
e1ryaA1	221.4.1.3	0.39427
e3s1sA1	2008.1.1.4	0.39421
e2ydaA1	2002.1.1.37	0.39419
e2nqlA2	218.1.1.3	0.39411
e1qapA1	325.1.4.1	0.39411
e2gvhA1	222.1.1.55	0.39408
e4ad9B1	247.1.1.39	0.39408
e3zwlB1	5.1.4.111	0.39399
e3u7dA5	220.1.1.50	0.39394
e1ln0B1	821.1.1.1	0.39391
e4pn6A1	11.35.1.1	0.39378
e3j80g1	5.1.4.111	0.39376
e4o2hA1	4180.2.1.1	0.39369
e4plmA4	389.1.1.255	0.39367
e1mc0A1	223.1.1.180	0.39365
e1wx6A1	4.1.1.116	0.39358
e3iiyA1	5.1.4.46	0.39356
e3hiqA1	292.1.1.1	0.39355
e3pvwB1	5.1.4.307	0.39352
e3c0dA2	4294.1.1.27	0.39351
e3ga2A1	2484.1.1.24	0.39349
e3wbiA4	1.1.7.22	0.39345
e2dulA1	2003.1.5.75	0.39342
e4j7rB3	2002.1.1.705	0.39339
e3tqxB2	7577.1.1.6	0.39333
e1o0d.2	1.1.5.198	0.39331
e4npjA4	11.2.1.33	0.3933
e1pkqA1	11.1.1.1549	0.39316
e1nweA1	2007.2.3.10	0.39315
e1h8lA1	11.1.4.1	0.39309
e3ob8A9	11.1.1.200	0.39308
e4l0dB6	282.1.1.1	0.39304
e1nxkC1	206.1.1.24	0.39299
e4c0tA1	206.1.1.24	0.39299
e3kkrA1	2484.1.1.57	0.39299
e4b31D4	4028.1.1.4	0.39298
e4aezB1	859.1.1.2	0.39296
e1biyA2	7523.1.1.58	0.39295
e4cmqB2	2484.1.1.87	0.39294
e4jsnC1	5.1.4.40	0.3929
e3t66A2	304.136.1.2	0.3929
e3bk5A1	71.1.1.10	0.39279
e4rpaA1	5104.1.1.2	0.39277
e1qjsA2	5.1.1.1	0.39274
e4iglA1	3735.1.1.4	0.3927
e4ffvB1	5.1.5.42	0.39269
e2ylmA3	221.1.1.290	0.39268
e1aovA1	7523.1.1.58	0.39268
e2bcfA2	223.3.1.18	0.39265
e4g68A2	7523.1.1.12	0.39262
e4x36A2	702.1.1.10	0.39259
e3vt2A3	5.1.2.5	0.39257
e3gocA1	2484.1.1.24	0.39257
e3no8A1	10.40.1.1	0.39256
e3khyA2	2484.1.1.234	0.39254
e2zzrA1	109.2.1.22	0.39252
e2x8cA6	244.2.1.5	0.39251
e4ad9A1	247.1.1.35	0.39249
e1ds5A1	206.1.1.24	0.39247
e5ek8A2	11.1.4.10	0.39236
e4q6rA1	7577.1.1.6	0.39236
e1xvxA2	7523.1.1.3	0.39234
e4j87A1	5.1.4.332	0.39231
e4ed5A2	304.9.1.34	0.39229
e4uuyA1	5.1.4.25	0.39227
e4hp9A1	223.1.1.113	0.39225
e2wftB1	5.1.3.11	0.3922
e1q25A3	63.1.1.1	0.39217
e4jemA1	2007.15.1.2	0.39208
e1m2vA6	2006.1.6.5	0.39205
e2hakB1	206.1.1.24	0.39201
e2i61A1	387.1.5.9	0.392
e3oixA1	2002.1.1.39	0.39188
e3eb0C1	206.1.1.24	0.39182
e1jceA1	2484.1.1.521	0.39178
e1m6uA1	11.1.5.27	0.39176
e3nqyA2	243.3.1.29	0.39175
e4bjjA1	59.1.1	0.3917
e2k6hA1	292.1.1.1	0.39169
e4f7bA1	3775.1.1.1	0.39167
e3r1oA1	108.2.1.1	0.39167
e3pgbA1	12.3.1.5	0.39165
e1cruA1	5.1.3.11	0.39165
e4fx9B4	244.2.1.5	0.39161
e3hrsA1	4.1.1.29	0.39158
e3e26A1	7516.1.1.4	0.39149
e3i36A1	2007.2.3.10	0.39148
e1ysbA1	2492.1.1.5	0.3914
e1m7jA1	65.1.1.119	0.39134
e4c57A1	206.1.1.24	0.39132
e4r7rA1	3784.1.1.2	0.39124
e4epcA1	4.1.1.243	0.39122
e1v59A1	244.2.1.5	0.39115
e3p1uA1	109.4.1.108	0.39112
e3seuA2	7523.1.1.23	0.3911
e3g7sA7	4011.1.1.16	0.39108
e4u1fA1	5.1.11.6	0.39106
e1mv0B1	4.1.1.116	0.39102
e3dm0A2	5.1.4.39	0.391
e1r4xA1	11.1.1.51	0.39092
e2ic1A1	10.12.1.14	0.39085
e3ut1A4	4.1.1.778	0.39081
e3obkA1	2002.1.1.1	0.39081
e2p5zX3	2.7.1.2	0.39074
e4wnkA2	206.1.1.24	0.39073
e3ba0A1	5.1.1.1	0.39067
e4yd9E2	146.1.1.4	0.39067
e3kreA1	206.1.2.4	0.39061
e3juaA1	11.1.1.172	0.39059
e2mllA1	292.1.1.1	0.39059
e3hchA1	930.1.1.5	0.39058
e1mqfA1	4028.1.1.4	0.39057
e3topB3	12.3.1.9	0.39056
e4cabA1	4028.1.1.4	0.39052
e4kt3B1	213.4.1.1	0.39051
e4c2hB7	7.1.1.3	0.3905
e1d9yA2	7523.1.1.3	0.39046
e3eh2A3	375.1.1.307	0.39046
e3eqvA3	4019.1.1.73	0.39038
e3eexB3	77.1.1.2	0.39037
e4chlA1	247.1.1.8	0.39034
e1b1xA2	7523.1.1.58	0.39032
e3gt5A1	109.2.1.11	0.39031
e2o72A1	11.1.1.2522	0.39028
e3tcsB4	218.1.1.3	0.39028
e3rd7A1	222.1.1.6	0.39016
e4hj6B1	223.1.1.113	0.39014
e3h7lA2	11.1.1.45	0.39008
e3db8A1	206.1.1.24	0.39006
e4i9aA1	325.1.4.1	0.39004
e3lptA1	2484.1.1.57	0.39003
e1o7dD3	12.3.1.90	0.39002
e3bghA1	7503.1.1.7	0.38998
e3l48C1	11.1.4.22	0.38997
e4pa1A1	2484.1.1.57	0.38997
e1db2A1	4059.1.1.3	0.38991
e1ktgA1	221.4.1.3	0.38988
e1g2922	2.4.1.25	0.38983
e3rtyA5	223.1.1.18	0.38983
e1sliA2	5.1.3.123	0.38982
e2bc4A1	11.1.1.300	0.38977
e3d2qA1	906.1.1.8	0.38964
e3lbjE1	178.1.1.1	0.38963
e1w3iA1	2002.1.1.37	0.38959
e1rjlB1	11.1.1.765	0.38955
e5dmsC2	292.2.1.11	0.38952
e3sreA1	5.1.3.24	0.38951
e4iqmA1	304.102.1.2	0.3895
e4jjnL1	4.1.1.771	0.38948
e1edtA1	2002.1.1.443	0.38945
e4j57A4	244.2.1.5	0.38944
e4ux5A1	101.1.9.9	0.38943
e1ahwC1	11.1.1.737	0.38941
e4f3lA2	223.1.1.18	0.3893
e2yzyA1	71.1.1.10	0.38928
e3kgaA1	206.1.1.24	0.38927
e4c2eA13	7.1.1.3	0.38923
e2cduA1	244.2.1.5	0.38923
e4q6jA1	2002.5.1.1	0.38921
e1kitA3	5.1.3.123	0.38919
e2in5A1	4200.1.1.1	0.38918
e1vjvA1	219.1.1.49	0.38917
e5a5b81	219.1.1.49	0.38917
e1kv9A1	5.1.5.41	0.38914
e3w5kB6	386.1.1.37	0.38912
e1uhcA1	4.1.1.116	0.38909
e3m4wA1	71.1.1.9	0.38909
e1sy7A4	4028.1.1.4	0.38907
e2w38A1	5.1.3.123	0.38907
e4ojrA1	2484.1.1.57	0.38906
e1ze1A1	1.1.9.12	0.38895
e1y8gB1	206.1.1.24	0.38895
e4exkA3	7523.1.1.23	0.38891
e1h0hA2	2003.2.1.25	0.38889
e3eopA1	1.1.9.6	0.38885
e3w38A2	12.3.1.9	0.3888
e3t9pA3	218.1.1.3	0.38876
e4bfmA4	206.1.1.24	0.38873
e5bonA1	221.4.1.3	0.38871
e3ecqB9	12.3.1.26	0.38864
e2x4zA1	206.1.1.24	0.38864
e3oz6B2	206.1.1.24	0.38864
e4m8oA3	2484.1.1.112	0.38862
e1q9eB1	234.1.1.1	0.3886
e1apaA1	292.1.1.1	0.38859
e5cqfA1	2003.1.2.18	0.38859
e2bujA1	206.1.1.24	0.38858
e4pbgA1	2002.1.1.702	0.38858
e4hu3A1	2002.5.1.1	0.38858
e3hphA2	2484.1.1.57	0.38858
e1zjdA1	1.1.5.153	0.38845
e2x9wA2	11.1.4.226	0.38843
e3t8qA1	218.1.1.3	0.38843
e3ckjA1	7516.1.1.4	0.38839
e1eqwA1	11.1.3.1	0.38838
e3e8jA1	867.1.1.1	0.38837
e1nnfA3	7523.1.1.3	0.38835
e4otdA1	206.1.1.24	0.38828
e1gxrA1	5.1.4.327	0.38824
e2esmA1	206.1.1.24	0.38819
e2ynoA1	5.1.4.46	0.38818
e3vl1A2	5.1.4.111	0.3881
e4zjgA3	11.1.1.130	0.38808
e1pc8A1	292.1.1.1	0.38807
e5eo9A1	11.1.1.1502	0.38805
e3v47D1	3618.1.1.2	0.38805
e2ejuA1	2003.1.5.75	0.38804
e1e44B1	506.1.1.1	0.38799
e2evvA1	11.1.7.1	0.38796
e3floB1	375.10.1.2	0.38796
e2w3xA1	222.1.1.95	0.38793
e3e0mA1	930.1.1.5	0.38792
e4e7nA1	1.1.5.153	0.3879
e4ye5B3	3702.1.1.1	0.3879
e3lndB4	11.1.1.2522	0.38789
e2d0vA1	5.1.5.41	0.38789
e1fxjB3	7516.1.1.15	0.38789
e4q1vA2	5.1.5.42	0.38787
e5ey8A1	4011.1.1.16	0.38782
e3nf6A1	2484.1.1.57	0.3878
e1vbvA1	4.1.1.81	0.38774
e3uc3A1	206.1.1.24	0.38773
e4kdsA1	4059.1.1.3	0.38771
e2cz9A2	212.1.1.9	0.38762
e3tcvA1	213.1.1.53	0.38761
e4clcC1	223.6.1.1	0.38759
e4dt4A2	284.1.1.46	0.38758
e3w53A1	2002.1.1.702	0.38758
e3comA1	206.1.1.24	0.38755
e1nkgA3	12.3.1.22	0.38754
e2qnjA2	206.1.1.24	0.38752
e1v33A2	862.1.1.1	0.38751
e1x82A1	10.12.1.35	0.38747
e1x7dA2	3692.1.1.1	0.38747
e3asaA3	7577.1.1.5	0.38739
e4wftC1	330.1.1.28	0.38735
e4u4hA1	3936.1.1.2	0.38731
e1gqeA3	330.3.1.1	0.3873
e3uapA2	2485.1.1.76	0.38729
e1m4zA1	4.1.1.771	0.38722
e2f7eE1	206.1.1.24	0.3872
e4othA1	206.1.1.24	0.38714
e2y6pA1	7516.1.1.2	0.3871
e1g97A2	7516.1.1.15	0.3871
e4v34A2	213.1.1.56	0.38706
e1jksA1	206.1.1.24	0.38706
e1g6rA2	11.1.1.64	0.38705
e3lo7A2	223.3.1.78	0.38705
e4kk7A1	3708.1.1.1	0.38703
e2vfxJ1	859.1.1.2	0.38701
e2yneA3	213.1.1.29	0.38701
e4yodA2	2485.1.1.47	0.38698
e4jhbA1	11.1.1.192	0.38697
e3ejoA1	867.1.1.1	0.38695
e1zrbA1	1.1.5.198	0.38693
e2eq8E4	244.2.1.5	0.38689
e3j20W1	375.1.1.28	0.38688
e3d0cA1	2002.1.1.37	0.38685
e2dreA1	6.1.1.14	0.38682
e3gdeA5	206.1.3.13	0.38682
e1u04A4	7590.1.1.1	0.38681
e3gniB2	206.1.1.24	0.38678
e1aolA1	712.1.1.1	0.38674
e4a4xA1	206.1.1.24	0.38674
e3i57A2	3114.1.1.3	0.38673
e3mfdB1	4019.1.1.20	0.38667
e1lcsB2	712.1.1.1	0.38663
e4rk2B2	7523.1.1.29	0.38662
e3ll6B2	206.1.1.24	0.38661
e4jhoA1	2002.1.1.702	0.38657
e4zgzA2	1.1.7.27	0.38656
e3l1wA1	246.3.1.13	0.38653
e2ozaA1	206.1.1.24	0.38651
e1yiqA1	5.1.5.41	0.38649
e4y7tA1	7516.1.1.14	0.38649
e2w7yA2	7523.1.1.29	0.38649
e3o2kA1	4194.1.1.2	0.38647
e1jb9A1	1.1.7.64	0.38646
e1pzcA1	3156.1.1.1	0.38646
e3dlsA1	206.1.1.24	0.38646
e4wveA3	706.2.1.2	0.38645
e4b1bA6	244.2.1.5	0.38644
e1inpA1	4018.1.1.4	0.38643
e5fkqA2	5.1.4.324	0.3864
e1qc6A1	220.1.1.34	0.38631
e1kb0A1	5.1.5.41	0.38629
e1jnfA1	7523.1.1.58	0.38629
e1zk9A1	11.1.1.192	0.38628
e2dnzA1	304.9.1.30	0.38628
e2dpwA1	7516.1.1.15	0.38627
e1gvmF1	702.1.1.10	0.38625
e3a0vA2	223.1.1.113	0.38624
e1sz2A2	2484.1.1.257	0.3862
e1v04A1	5.1.3.24	0.38619
e4dbbA2	220.1.1.20	0.38617
e3axsA1	2003.1.5.75	0.38616
e3pwfA4	375.1.1.167	0.38615
e3wnuA1	136.1.1.7	0.38614
e3bqjA1	10.2.1.372	0.38613
e1u2lB1	136.1.1.7	0.38613
e3eshA1	247.1.1.8	0.38611
e3mfbA1	57.1.1.2	0.38609
e3ubhA1	11.1.1.2522	0.38607
e1ctfA1	308.1.1.2	0.38602
e1t6eX3	1.1.1.8	0.386
e1vjuA1	867.1.1.1	0.38598
e2j3lA2	7502.1.1.2	0.38598
e1u6zA2	2484.1.1.523	0.38597
e4auoA1	5.1.1.1	0.38596
e2pc9A1	2004.1.2.2	0.38596
e1adwB1	3156.1.1.1	0.38591
e4b9iA1	11.1.5.73	0.38586
e4dj3A2	223.1.1.101	0.38581
e4bh6D1	5.1.4.305	0.3858
e5a31R1	5.1.4.305	0.38579
e2wpwB3	213.1.1.54	0.38574
e1ub2A2	136.1.1.7	0.38562
e3p1vB1	11.18.1.1	0.3856
e3vcxB5	211.1.1.69	0.38557
e3mbrX1	5.1.4.55	0.38551
e4h0wA1	7523.1.1.58	0.38551
e4ak1A5	11.1.1.1532	0.38548
e2vlcA1	292.1.1.1	0.38548
e2ceoA1	4059.1.1.3	0.38543
e3ibsA1	2006.1.6.9	0.38542
e2v7yA5	511.1.1.3	0.38539
e4czwA2	219.1.1.49	0.38539
e3asbA2	7577.1.1.5	0.38535
e2i2lB1	4999.1.1.2	0.38533
e5a9qA2	5.1.4.22	0.38532
e2r2cA1	11.1.1.139	0.3853
e3tt2A5	213.1.1.54	0.38529
e2ac3A2	206.1.1.24	0.38523
e1vjuB1	867.1.1.1	0.38521
e3w4qA2	223.3.1.97	0.38519
e2ya9A1	206.1.1.24	0.38519
e3gl1A1	2484.1.1.109	0.38518
e2wawA1	7516.1.1.15	0.38517
e4bh6E1	5.1.4.305	0.38516
e2bzlA1	2007.2.3.10	0.38515
e2hjeA1	223.1.1.15	0.38514
e4r5oA1	5.1.3.31	0.38506
e1orwD1	5.1.5.42	0.38506
e1w5dA3	223.3.1.19	0.38506
e2xy1A4	11.1.1.1502	0.38497
e2dt4A1	4111.1.1.3	0.38497
e4maeA1	5.1.5.41	0.38496
e1wfwA1	4.1.1.798	0.38491
e1d02A1	2008.1.1.47	0.38485
e1rl0A1	292.1.1.1	0.3848
e1wgeA1	375.3.1.1	0.38479
e5fbsA2	206.1.3.21	0.38478
e1musA1	2484.1.1.514	0.38478
e3g9wA2	220.1.1.137	0.38475
e1v0eA4	5.1.3.8	0.38474
e4iglC4	3735.1.1.4	0.3847
e1e0zA1	221.1.1.12	0.38469
e3wh2A1	209.1.1.24	0.38466
e4gucA1	11.1.1.752	0.38464
e4wbqA1	2484.1.1.226	0.38463
e1ieaA2	233.1.1.3	0.38459
e4bpcA2	2007.2.3.10	0.38458
e1gnxA1	2002.1.1.702	0.38455
e1phkA1	206.1.1.24	0.38454
e4dp0X1	3156.1.1.1	0.38453
e4ieiA3	2004.1.1.164	0.38449
e1gz8A1	206.1.1.24	0.38435
e1pftA1	375.1.1.36	0.38432
e2fh7A2	2007.2.3.10	0.3843
e3c30A1	223.1.1.15	0.38428
e1pguA2	5.1.4.111	0.38427
e3gzxA2	331.3.1.16	0.38426
e5eo6A1	867.1.1.1	0.38426
e3nuaA1	206.1.2.4	0.38424
e1gmlA1	2487.1.1.35	0.38423
e3zefE2	4967.1.1.68	0.38411
e1w77A1	7516.1.1.13	0.3841
e1hwmA1	292.1.1.1	0.38407
e3ofgA1	3122.1.1.1	0.38407
e2x7fA1	206.1.1.24	0.38404
e4ci8A2	5.1.4.307	0.38396
e4jp6A1	1.1.2.3	0.38395
e1zbuA1	2484.1.1.54	0.38395
e2lpuA1	241.1.1.8	0.38393
e3lybB1	301.7.1.4	0.38392
e3skpA1	7523.1.1.58	0.3839
e1p2zA2	10.2.1.2	0.38385
e3zdjA2	223.3.1.93	0.38382
e2gagD1	375.1.1.33	0.38381
e2obrA1	10.2.1.372	0.38379
e3oruA1	10.22.1.1	0.38377
e4aywA1	2004.1.1.1405	0.38377
e2ou2A5	386.1.1.33	0.38377
e4h7lB1	10.12.1.74	0.38375
e4ifaA2	6043.1.1.4	0.38375
e3ggqA1	1.1.13.116	0.38368
e5amrA1	2008.1.1.31	0.38363
e2greD1	1.1.7.55	0.38356
e1ej6A5	839.1.1.1	0.38356
e4b6lA1	206.1.1.24	0.38352
e3sejA1	10.2.1.305	0.3835
e2yroA1	10.1.1.171	0.38347
e3ongA1	221.7.1	0.38343
e4qn3A1	5.1.3.19	0.38339
e4bujH2	5.1.4.312	0.38339
e3qqcA3	4246.1.1.7	0.38336
e1go4A1	859.1.1.2	0.38334
e2p0kA1	4.1.1.778	0.38326
e3cqfA2	5089.1.1.2	0.38322
e3qotL1	11.1.1.1549	0.38321
e3vvjA1	4059.1.1.3	0.38321
e4zt0C3	2484.1.1.87	0.38321
e4p48A1	11.1.1.1522	0.38315
e1fx3D1	504.1.1.2	0.38315
e3rczB1	216.1.1.7	0.38314
e4zphA1	223.1.1.244	0.38313
e2flqA1	262.1.1.1	0.38313
e1m4zB1	4.1.1.771	0.38312
e4razA1	101.1.2.51	0.38312
e2vf7B1	2004.1.1.1404	0.38312
e2vzoA5	11.1.1.199	0.38311
e3cc1A2	12.1.1.47	0.38311
e1id2C1	3156.1.1.1	0.38307
e1xszA2	331.14.1.1	0.38307
e4q85G4	330.10.1.1	0.38305
e2cqgA1	304.9.1.74	0.38302
e3qtpA2	2002.1.1.58	0.38302
e4adyB3	3792.1.1.1	0.383
e4wkrA2	304.9.1.71	0.38299
e3q6kA1	5.1.3.18	0.38295
e4naiA1	7516.1.1.13	0.3829
e1m7sA1	4028.1.1.4	0.38285
e1tc5A1	2494.1.1.2	0.38285
e3iwuA1	11.1.4.26	0.38283
e1n7uA2	3002.1.1.1	0.38281
e4hscX2	5089.1.1.2	0.38281
e1gt8A2	205.1.1.14	0.38281
e4n2oA1	11.1.5	0.3828
e3qxdA2	233.1.1.3	0.3828
e1jw1A1	7523.1.1.58	0.38277
e2bjqA3	4184.1.1.1	0.38276
e3grnA1	221.4.1.31	0.38276
e2z1mA1	2003.1.1.410	0.38276
e1vzyA2	4203.1.1.1	0.38275
e4d2kA1	221.1.1.5	0.38272
e1ml5Z3	330.3.1.1	0.38271
e3wczA1	2002.1.1.4	0.38263
e3zh8C2	206.1.1.24	0.3826
e1r44A1	307.1.1.2	0.38258
e3oclA4	223.3.1.78	0.38257
e4nyfA1	2484.1.1.57	0.38257
e1s4eD2	212.1.1.9	0.38252
e3pajA2	325.1.4.1	0.38249
e3opuD5	11.1.5.58	0.38247
e3gnnA2	325.1.4.1	0.38245
e3gz5A2	221.4.1.3	0.38244
e2wv0A1	814.1.1.3	0.38244
e4cavA2	213.1.1.29	0.38244
e2fckA1	213.1.1.5	0.38243
e1f97A1	11.1.1.1529	0.3824
e4jsnA3	206.1.1.108	0.3824
e2x74A2	2484.1.1.57	0.3824
e5ao5A3	209.1.1.24	0.38239
e5c2vA1	5.1.3.85	0.38238
e3zvtA3	223.3.1.19	0.38238
e1ihmA2	1.2.1.17	0.38234
e1yduA1	4286.1.1.1	0.38233
e1qwjA1	7516.1.1.2	0.38233
e3ss6A1	7581.1.1.8	0.38233
e4w8oA3	4011.1.1.16	0.3823
e4jl9A2	206.1.1.24	0.38228
e2wkeA3	223.3.1.19	0.38227
e3sc7X2	5.1.2.5	0.38225
e1pbgA1	2002.1.1.702	0.38221
e4tqoB1	5.1.5.41	0.38214
e1s70B1	109.3.1.8	0.38204
e3rh8B1	223.1.1.113	0.38203
e2birA1	234.1.1.1	0.38199
e1mdp11	7523.1.1.23	0.38193
e1g72A1	5.1.5.41	0.38191
e2xemA1	222.1.1.95	0.3819
e1a0rB1	5.1.4.307	0.38189
e3mtlA1	206.1.1.24	0.38189
e2elaA1	220.1.1.20	0.38186
e2hhiA1	4321.1.1.8	0.38186
e4wd9A3	2003.1.10.63	0.38186
e4tndA1	206.1.1.24	0.38184
e2nmtA1	213.1.1.29	0.38183
e3le2A1	4059.1.1.3	0.3818
e4d8oA2	12.5.1.4	0.38179
e3d66A1	304.7.1.37	0.38179
e4c0sA3	1.1.8.6	0.38175
e4kffC3	243.5.1.2	0.38175
e4gl3A1	109.2.1.176	0.38173
e5dfvC1	11.1.1.765	0.38172
e2yzsA1	3239.1.1.1	0.3817
e3s18A1	5.1.1.1	0.38167
e1i0vA1	234.1.1.1	0.38164
e2qh5A1	7516.1.1.14	0.38164
e2qkmH5	221.4.1.31	0.38162
e2iqiA1	7503.1.1.2	0.38161
e1ifqA1	223.2.1.4	0.38159
e4d9uA1	206.1.1.24	0.3815
e3n3tA1	2002.5.1.1	0.38146
e3zg8B2	223.3.1.78	0.38141
e3c5kA1	376.1.1.24	0.38138
e3jv6B1	11.1.1.192	0.38135
e3q2vA4	11.1.1.2522	0.38132
e1iakA2	233.1.1.3	0.38129
e1n26A3	11.1.1.108	0.38127
e1mqoA1	247.1.1.37	0.38125
e3nokA2	5.1.4.55	0.38124
e4eomC2	206.1.1.24	0.38123
e4xh0A1	206.1.1.24	0.38123
e2gbsA1	1.1.9.6	0.38122
e3awsB1	214.1.1.3	0.38119
e1pguB2	5.1.4.46	0.38117
e4y83A1	206.1.1.24	0.38117
e4nsxA2	5.1.4.325	0.38116
e3pumA1	10.2.1.305	0.38114
e3mpkA2	7523.1.1.56	0.38113
e2digA1	4.1.1.39	0.38112
e2oluA2	223.3.1.78	0.38112
e3ad7D1	375.1.1.33	0.38111
e3e25A2	7516.1.1.4	0.38109
e2h03A1	2007.2.3.10	0.381
e2knqA1	274.1.1.2	0.38099
e4xwiB1	7516.1.1.2	0.38099
e3zfcA1	2004.1.1.116	0.38098
e2oqeA3	243.5.1.2	0.38096
e3ongB1	216.1.1.7	0.38095
e2b49A1	2007.2.3.10	0.38095
e3iz6a1	5.1.4.329	0.38094
e2jgdA2	7574.1.1.6	0.38091
e3munA1	5.1.4.26	0.3809
e3r9pA3	2484.1.1.234	0.38087
e2q3nA1	292.1.1.1	0.38085
e1cwvA5	209.1.1	0.38084
e1nr0A1	5.1.4.39	0.38083
e3jb9H1	4.1.1.40	0.38081
e4j7rA1	11.1.1.1528	0.38081
e3k01A1	7523.1.1.29	0.38079
e5afbA2	5.1.3.36	0.38077
e4gn7A1	5.1.3.24	0.38074
e1i7qA1	880.1.1.3	0.38072
e2f8oA1	11.1.1.2544	0.38071
e1gteA2	205.1.1.14	0.38069
e4ywjA1	2003.1.1.406	0.38069
e1s4eG2	212.1.1.9	0.38068
e3wiwA1	109.2.1.22	0.38067
e1lo5A2	233.1.1.3	0.38066
e2nlkA3	2007.2.3.10	0.38066
e4jzjB1	11.1.1.1549	0.38063
e3nolA1	5.1.3.43	0.38059
e2b3bA2	7523.1.1.12	0.38058
e3mv5A1	206.1.1.24	0.38056
e1attA1	4059.1.1.3	0.38053
e4g3pA3	7516.1.1.15	0.38052
e2fvuB2	4.1.1.771	0.38051
e4cqhA1	223.1.1.19	0.38049
e1w0hA1	2484.1.1.54	0.38048
e1kdjA1	3156.1.1.1	0.38047
e3c2gA1	109.4.1.1231	0.38047
e3cobA1	2004.1.1.116	0.38045
e4kqeA1	314.1.1.13	0.38044
e1wq9B1	385.1.1.8	0.38044
e3ow8B1	5.1.4.39	0.38043
e3h0xA1	511.1.1.2	0.38041
e3l15A1	11.1.1.172	0.38036
e2jllA3	11.1.1.1502	0.38036
e2yyzA2	2.4.1.25	0.38033
e7pcyA1	3156.1.1.1	0.38032
e4bhrB1	274.1.1.25	0.38031
e2bs2A3	2003.1.2.143	0.3803
e3lyrA1	11.1.5.43	0.38027
e4y9lA2	4052.1.1.1	0.38024
e4oonA3	223.3.1.78	0.38019
e2jamA1	206.1.1.24	0.38019
e4gn2A2	223.3.1.20	0.38017
e2ooiA1	814.1.1.3	0.38013
e2f71A1	2007.2.3.10	0.38012
e3bw1A1	4.1.1.40	0.38011
e43c9A1	11.1.1.1549	0.38011
e3p1lA1	5.1.4.299	0.38011
e4kfhY10	330.3.1.1	0.3801
e2j90A1	206.1.1.24	0.38007
e2dzjA1	221.1.1.117	0.38005
e2z6dA1	223.1.1.113	0.38005
e4mvfA3	206.1.1.24	0.38002
e1fc4A2	7577.1.1.6	0.38002
e3kbgA7	2.1.1.379	0.38
e2cnzA1	11.1.5.34	0.38
e4hz6A1	2002.1.1.702	0.38
e2gjjA1	11.1.1.1549	0.37996
e4mhcA1	5.1.4.22	0.37996
e4k7gB2	286.1.1.3	0.37996
e3tiqA2	706.2.1.4	0.37987
e1ksgB1	11.1.1.95	0.37986
e2b0vA1	221.4.1.3	0.37984
e3whoA1	234.1.1.1	0.37977
e2qpzA1	4294.1.1.26	0.37971
e1jgtA1	210.1.3.1	0.37968
e3x1lC1	304.139.1.9	0.37965
e4oy9A2	11.1.1.2522	0.37961
e2opiA1	281.1.1.2	0.3796
e1tt4B1	321.1.1.4	0.37959
e3topB2	12.1.1.249	0.37957
e1v7wA1	12.3.1.88	0.37957
e4ynzA2	206.1.1.24	0.37952
e3iu1A2	213.1.1.29	0.3795
e3f0wA1	220.1.1.20	0.37949
e2w61A1	2002.1.1.196	0.37948
e3cezA1	930.1.1.5	0.37945
e3bgdA1	2003.1.5.74	0.37945
e3wexC1	233.1.1.3	0.37942
e2kaaA1	234.1.1.1	0.37941
e2v4dL11	1.1.7.53	0.3794
e3j9wB31	4987.1.1.2	0.37938
e2gaxA1	2501.1.1.1	0.37936
e3iujA1	5.1.4.26	0.37935
e1evhA1	220.1.1.34	0.37933
e4fajA1	7523.1.1.28	0.37933
e1uq5A1	292.1.1.1	0.3793
e3eh1A5	375.1.1.44	0.37927
e3lp9A1	5.1.1.1	0.37926
e1z6rA3	2484.1.1.78	0.37926
e1qm7A1	382.1.1.3	0.37925
e2jedA1	206.1.1.24	0.37924
e3necA1	223.2.1.8	0.37923
e1tr1D1	2002.1.1.702	0.37922
e1whwA1	304.9.1.76	0.37917
e1pk8B1	206.1.3.22	0.37914
e2agcA1	11.1.1.79	0.37913
e2bi7A2	2003.1.3.36	0.37909
e4b9jA1	11.1.5.73	0.37908
e2octA1	243.3.1.2	0.37908
e3cgbA1	244.2.1.5	0.37908
e1hxnA1	5.1.1.1	0.37907
e1jbsA1	234.1.1.1	0.37907
e4f4cA6	2004.1.1.1405	0.37906
e1io1A2	4032.1.1.1	0.37903
e3q91B1	221.4.1.3	0.37902
e1v9hA1	280.1.1.1	0.37902
e2wuqB2	223.3.1.99	0.379
e4xhlA1	206.1.1.24	0.37899
e1sdmA1	2004.1.1.116	0.37898
e1i3rC2	233.1.1.3	0.37893
e1oz2A2	4.1.1.778	0.37886
e1w3gA2	825.1.1.15	0.37886
e3lltA1	206.1.1.24	0.3788
e2e1zA1	2484.1.1.234	0.37878
e3q91D2	221.4.1.3	0.37877
e3kysA1	11.1.1.172	0.37876
e1ycaB1	106.1.1.2	0.37876
e3amaA1	206.1.1.24	0.37875
e2xvgA2	12.3.1.9	0.37871
e2zw6A1	213.1.1.5	0.37869
e3d5uA1	206.1.1.24	0.37869
e1noxA1	304.103.1.1	0.37867
e2sakA1	221.1.1.285	0.37864
e5e3iA1	7502.1.1.2	0.37864
e1jgtB1	210.1.3.1	0.37855
e2cfmA6	206.1.3.13	0.37854
e2g3pB1	392.1.1.1	0.37853
e2xikA1	206.1.1.24	0.37848
e4d6vA1	5.1.4.312	0.37846
e4hs7A1	7523.1.1.30	0.37846
e1xu8B1	4059.1.1.3	0.37843
e4b7fA4	4028.1.1.4	0.37842
e2xzmW4	2.1.1.379	0.37841
e3qvaA1	11.1.4.26	0.37841
e3oc4B12	244.2.1.5	0.37841
e3npeA1	5.1.4.34	0.37837
e4nx3A2	11.1.1.1549	0.37836
e4ffjA1	297.1.1.2	0.37836
e3kzpA1	2002.5.1.1	0.37833
e1kloA3	389.1.1.255	0.37829
e5cemA1	206.1.1.24	0.37827
e4nt4A1	206.1.1.24	0.37823
e4mafH1	1.1.9.13	0.3782
e1bhlA1	2484.1.1.57	0.37819
e2rl8B1	63.1.1.2	0.37817
e2bo4A1	7516.1.1.18	0.37814
e4wj7A1	220.1.1.11	0.37811
e1bw0A4	7577.1.1.5	0.37809
e3haxA2	304.102.1.4	0.37805
e1b13A1	375.1.1.31	0.37805
e3c5hA1	2004.1.1.144	0.37801
e1odkA1	2011.2.1.6	0.378
e3otrA2	2002.1.1.58	0.37786
e2l7qA1	11.1.1.73	0.37785
e1wqlA2	331.3.1.16	0.37783
e3khpA2	222.1.1.17	0.37782
e4hu8B3	2002.1.1.73	0.3778
e1ep3B1	1.1.7.16	0.37774
e4o8gA2	223.1.1.19	0.37772
e2pn1A2	206.1.3.1	0.37771
e4oovA1	10.2.1.305	0.3777
e2jixB2	11.1.1.299	0.37768
e4hstB1	210.1.2.4	0.37765
e4bikA2	5089.1.1.2	0.37764
e3ckaB3	77.1.1.2	0.37763
e3t91A1	210.2.1.3	0.37763
e1il1B1	11.1.1.1549	0.37762
e3nrpA1	11.1.1.122	0.37758
e1r77A1	4.1.1.69	0.37755
e1xp4A3	223.3.1.18	0.37753
e1erjB1	5.1.4.41	0.37751
e2d62A2	2.4.1.25	0.37748
e2cmwA1	206.1.1.24	0.37748
e1aqcB2	220.1.1.20	0.37747
e3gf8A2	11.1.4.103	0.37744
e1g5cA1	4126.1.1.2	0.37744
e4zdiA2	2004.1.1.68	0.37741
e4jdzB4	11.1.5.49	0.3774
e4ga7A1	4059.1.1.3	0.37733
e3bmzA1	71.1.1.11	0.37731
e1o5oA1	7573.1.1.4	0.3773
e3mk9A1	292.1.1.1	0.37723
e2j44A2	11.1.4.223	0.3772
e4hdjA1	5.1.4.299	0.37719
e2jc6A2	206.1.1.24	0.37717
e4m61A2	11.1.1.1549	0.37715
e4mp6A2	3692.1.1.1	0.37715
e1rzoA1	292.1.1.1	0.3771
e3ojbA1	10.1.1.171	0.37707
e3bw1B1	4.1.1.40	0.377
e1ucdA1	280.1.1.1	0.37698
e1b9xA1	5.1.4.307	0.37697
e1r1sE1	214.1.1.26	0.37697
e4i6hA1	206.1.1.24	0.37697
e1uc6A1	11.1.1.299	0.37696
e2fkgA3	77.1.1.2	0.37695
e4f3lB3	223.1.1.18	0.37694
e4ak1A4	11.1.1.396	0.37689
e1nmtC1	213.1.1.29	0.37687
e1ww9A3	4294.1.1.26	0.37684
e3d89A3	4294.1.1.1	0.37683
e1x11A2	220.1.1.20	0.37682
e4jdfA1	7523.1.1.13	0.37682
e1wscB1	4139.1.1.2	0.37681
e3fc2A1	206.1.1.24	0.37681
e3rh7A2	221.4.1	0.37679
e1lwuI1	269.1.1.2	0.37679
e4ooxA1	10.2.1.305	0.37677
e4is4C2	321.1.1.5	0.37677
e3u54A2	206.1.2.4	0.37676
e3wy9A2	1.1.8.6	0.37672
e3k41A1	63.1.1.2	0.3767
e1mixA1	220.1.1.137	0.37668
e1xdkF1	188.1.1.1	0.37667
e2hzsF1	868.1.1.3	0.37664
e1g13A1	11.1.1.79	0.37663
e3blcA1	12.3.1.23	0.37663
e2f2uB1	206.1.1.24	0.37662
e4raaA1	5.1.3.34	0.37661
e5boiA1	243.3.1.29	0.3766
e1nviE1	325.1.2.1	0.37658
e2wuuA1	213.1.1.29	0.37652
e3h20A1	862.1.1.4	0.37648
e4xh7A1	7.1.1.2	0.37647
e1l4zB1	221.1.1.285	0.37646
e3jbaL1	11.1.1.1549	0.37641
e3hp7A4	221.1.2.5	0.37641
e1ty0A2	221.1.1.33	0.3764
e2hqsA2	7503.1.1.8	0.3764
e3u4yA1	5.1.4.313	0.37638
e1w6tB2	2002.1.1.58	0.37636
e2ozuA2	386.1.1.33	0.3763
e1rkuA1	2006.1.1.5	0.37627
e4b2bB1	294.1.1.2	0.37623
e4zleA2	12.3.1.88	0.37622
e3pjvD1	223.8.1	0.37619
e2bivC4	4.1.1.778	0.37618
e4uerb2	304.9.1.34	0.37617
e3ulfA1	223.1.1.113	0.37615
e1xqgA1	4059.1.1.3	0.37615
e2hkdA3	77.1.1.2	0.37613
e4my2A3	385.1.1.2	0.37613
e3ns6A1	304.9.1.34	0.37612
e2uyzA1	216.1.1.7	0.37611
e1mjtB1	262.1.1.1	0.37611
e3qufA1	7523.1.1.12	0.3761
e2jieA1	2002.1.1.702	0.37608
e4eiuA1	11.1.4.43	0.37607
e2zxqA2	12.3.1.26	0.37606
e3fb3B1	213.1.1.111	0.37602
e4e1tA1	5084.3.1.3	0.37596
e2ghsA1	5.1.3.24	0.37592
e3w1eA2	7503.1.1.10	0.37592
e3ax0B1	214.1.1.3	0.37589
e2zwsA1	231.1.3.1	0.37588
e4wxqA1	5.1.3.36	0.37587
e3ntcL1	11.1.1.1549	0.37584
e3vcxA4	211.1.1.69	0.37579
e4adyA3	3792.1.1.1	0.37578
e1qvwA1	2007.1.1.1	0.37578
e4cijB2	331.1.1.5	0.37577
e4dy0A1	4059.1.1.3	0.37576
e1dtzA1	7523.1.1.58	0.37571
e2crtA1	382.1.1.3	0.3757
e4oosA1	10.2.1.372	0.37569
e4ct1A1	206.1.1.24	0.37569
e4h5jB1	5.1.4.41	0.37562
e3mbxL1	11.1.1.1549	0.37561
e2vrpA1	209.1.1.24	0.37557
e3to6A2	386.1.1.33	0.37556
e2ciqA1	12.3.1.1	0.37553
e3ibjA1	223.1.1.180	0.37553
e1osnB1	2004.1.1.108	0.37547
e3is5A1	206.1.1.24	0.37544
e2m68A1	63.1.1.1	0.37542
e3hffA1	11.1.3.1	0.37538
e1ia9A1	206.1.1.3	0.37537
e4b10A2	213.1.1.29	0.37536
e2ismA1	5.1.3.11	0.37532
e4qasA1	2011.3.1	0.37531
e4myjA1	206.1.1.24	0.37527
e3txoA1	206.1.1.24	0.37525
e4zqdA3	223.1.1.244	0.37524
e1qouA1	11.1.7.1	0.3752
e1es5A2	223.3.1.18	0.37517
e2d2xA2	4002.1.1.5	0.37513
e3igrA1	213.1.1.53	0.3751
e4xatA1	5.1.3.36	0.37509
e3wmmH1	4.6.1.14	0.37508
e1k32A3	5.1.4.318	0.37506
e4mu9A1	109.2.1.19	0.37506
e3f9kB2	2484.1.1.57	0.37506
e3j5yB2	1.1.8.6	0.37504
e1pd0A5	2006.1.6.5	0.37498
e2lknA1	284.1.1.2	0.37495
e1yxaA1	4059.1.1.3	0.37495
e1lrwA1	5.1.5.41	0.37487
e1yqzB4	244.2.1.5	0.37487
e1u5uA1	4028.1.1.4	0.37485
e2p4bB3	71.1.1.9	0.37484
e1nhpA1	244.2.1.5	0.37481
e4h0pA2	2484.1.1.234	0.37479
e3gdiA2	223.1.1.101	0.37476
e4q79D1	7503.1.1.1	0.37476
e1plcA1	3156.1.1.1	0.37474
e2oy8A3	77.1.1.2	0.37473
e1zxeC2	206.1.1.24	0.37473
e3mbeC2	11.1.1.64	0.37471
e4ox5A1	307.1.1.5	0.37471
e4is4A2	321.1.1.5	0.37469
e1qe0A2	7502.1.1.2	0.37469
e4fw1B2	2484.1.1.57	0.37468
e1yhtA1	2002.1.1.709	0.37467
e4oinC3	4010.1.1.4	0.37465
e3wyoB1	106.1.1.2	0.37464
e3o2dL1	11.1.1.1549	0.3746
e2j78A1	2002.1.1.702	0.3746
e3rtyA6	223.1.1.244	0.37458
e1z06A1	2004.1.1.144	0.37456
e1be7A1	375.1.1.31	0.37451
e1a7hA1	72.1.1.1	0.37448
e1ytdA3	375.12.1.1	0.37448
e3gcfH1	4294.1.1.26	0.37444
e3mlrH1	11.1.1.765	0.37442
e2em6A1	386.1.1.223	0.37442
e3igoA1	206.1.1.24	0.37435
e2cn2B2	5.1.4.324	0.37432
e1n7vA2	3002.1.1.1	0.37432
e1s9iB1	206.1.1.24	0.37432
e4uwaA7	10.1.1.34	0.3743
e2hzsD1	868.1.1.3	0.37429
e4u3aA1	2002.1.1.27	0.37424
e1qoxJ1	2002.1.1.702	0.37421
e3g48A1	2.1.1.65	0.3742
e4pswA2	213.1.1.158	0.3742
e2hw6A1	206.1.1.24	0.37419
e1ll8A1	223.1.1.113	0.37417
e3l0gA2	325.1.4.1	0.37417
e2xigA1	101.1.2.51	0.37415
e1nd6A1	7525.1.1.2	0.37412
e1oi1A1	4.1.1.778	0.37409
e1pieA2	212.1.1.9	0.37403
e3hjiA1	223.1.1.113	0.37403
e3ecpA1	2484.1.1.514	0.37403
e4or1A1	11.1.5.5	0.37402
e3he1A1	1.1.5.3	0.37399
e3elqA2	5.1.3.42	0.37397
e3fw0A1	5.1.3.28	0.37396
e1t2aB1	2003.1.1.410	0.37394
e1juvA1	7501.1.1.1	0.3739
e1bcgA1	387.1.5.81	0.3739
e3u4fB4	218.1.1.3	0.37389
e2qaeB5	244.2.1.5	0.37389
e3d33A1	11.1.1.66	0.37388
e3tlpB1	633.1.1.10	0.37388
e9pcyA1	3156.1.1.1	0.37387
e1v0jA1	2003.1.3.36	0.37386
e3lfzA2	282.1.1.1	0.37384
e4cfeA1	206.1.1.121	0.37383
e2v3aA3	244.2.1.7	0.37382
e2m8cA2	7523.1.1.56	0.37378
e3tqvA2	325.1.4.1	0.37376
e4rlzA1	10.2.1.372	0.37374
e1h4aX1	72.1.1.1	0.37374
e3hwkA1	172.1.1.1	0.37374
e1q47B1	5.1.4.203	0.37373
e3okwA1	5.1.4.203	0.37373
e1vf7E1	1.1.7.53	0.37372
e3dasA2	5.1.3.11	0.3737
e4nw4A1	9.1.1.25	0.37369
e4mctD1	4312.1.1.2	0.37369
e4z48A1	71.1.1.10	0.37367
e4ce4D1	2.1.1.375	0.37366
e4igbC1	12.4.1.3	0.37366
e3j3ag1	5.1.4.322	0.37365
e4f8qA1	11.1.1.1529	0.37362
e4qqwA4	6146.1.1.2	0.37361
e1h5tB1	7516.1.1.14	0.3736
e2c9kA2	10.1.2.22	0.37358
e3tw6C8	206.1.3.1	0.37357
e3s83A1	2002.5.1.1	0.37355
e2ypdA1	10.12.1.38	0.37354
e1smmA1	375.1.1.31	0.37351
e3syxA1	220.1.1.34	0.37345
e3cz8A2	2002.1.1.78	0.37345
e1a8yA3	2485.1.1.289	0.37344
e2wafA5	223.3.1.78	0.37341
e1pilA1	304.5.1.10	0.37339
e4af3A1	206.1.1.24	0.37338
e2b64Y2	330.3.1.1	0.37337
e2pmtB2	2485.1.1.76	0.37337
e1ex4A2	2484.1.1.57	0.37337
e4ecnA3	11.1.4.14	0.37336
e4w8wC1	304.139.1.9	0.37336
e3zg7B3	223.3.1.78	0.37335
e3gkqE1	4294.1.1.26	0.37335
e5eo9B2	11.1.1.1502	0.37332
e1q5kA1	206.1.1.24	0.37332
e2j5uA1	1.1.5.8	0.37331
e1lvmB1	1.1.5.12	0.37331
e4aniC3	511.1.1.3	0.3733
e4noxA1	5.1.11.6	0.37329
e4jrnA1	206.1.1.24	0.37327
e5a0dB2	2.22.1.8	0.37325
e4ubqA1	247.1.1.40	0.37323
e1b2jA1	375.1.1.31	0.3732
e3h4oA1	304.103.1.1	0.37313
e1f2eD2	2485.1.1.76	0.3731
e2bgrA1	5.1.5.42	0.37309
e1qhbA1	180.1.1.1	0.37306
e1iuzA1	3156.1.1.1	0.37305
e2vnrA1	10.1.2.463	0.37304
e2rl8A1	63.1.1.2	0.37302
e1es2A2	223.3.1.18	0.37301
e2obeA2	10.2.1.2	0.37299
e3sfzA6	5.1.5.43	0.37298
e1t9pB1	375.1.1.31	0.37298
e2fpbA1	5.1.3.31	0.37297
e3d2jA2	217.1.1.4	0.37295
e4a5lA2	2003.1.2.20	0.37295
e4m6wA1	2008.1.1.25	0.37294
e2d5lA2	5.1.5.42	0.37292
e3js8A2	217.1.1.4	0.3729
e4owwB1	2.1.1.76	0.37288
e3dlaA4	246.1.1.1	0.37284
e1sqhA2	213.1.1	0.37283
e3p73B1	11.1.1.2544	0.37281
e1bs0A2	7577.1.1.6	0.37275
e2lwyA1	69.1.1.9	0.37269
e1fcyA1	188.1.1.1	0.37269
e2gjuA1	246.2.1.7	0.37269
e2rmpA3	1.1.1.45	0.37268
e4r1jA1	2.1.1.65	0.37267
e1wchA1	2007.2.3.10	0.37262
e4umgA1	11.1.1.2527	0.37261
e5rxnA1	375.1.1.31	0.37261
e1t7pA2	4970.1.1.14	0.37258
e1yhwA1	206.1.1.24	0.37258
e3pnnA3	7516.1.1.14	0.37258
e4ifdI1	2.1.1.23	0.37256
e4mt7A1	220.1.1.57	0.37256
e1hk9F1	4.1.1.40	0.37254
e3ne5B1	325.1.7.22	0.37253
e3j7y61	11.1.7.1	0.37252
e3bs6A1	12.3.1.23	0.37252
e2uzgA1	376.1.1.24	0.37251
e2b4wA1	5.1.2.2	0.3725
e3v1sA1	5.1.3.31	0.37244
e2op6A1	511.1.1.3	0.37242
e3dzzA2	7577.1.1.5	0.37238
e2ya1A3	11.1.4.223	0.37236
e4n5qB1	109.3.1.8	0.37235
e4tz4C2	930.1.1.7	0.37234
e2r9zB5	2003.1.2.285	0.37234
e1edhA1	11.1.1.2522	0.3723
e3m1iB1	220.1.1.46	0.37229
e2wfpA3	10.12.1.75	0.37229
e1xodA1	220.1.1.34	0.37226
e2vtfB3	2002.1.1.102	0.37221
e3inzA1	4.1.1.40	0.3722
e4jduA1	2006.1.6.9	0.3722
e3zv0D1	1.1.9.12	0.37216
e2j43A2	11.1.4.223	0.37216
e1mvuA1	11.1.1.1549	0.37215
e4dohD1	11.1.1.759	0.37209
e1ybyA2	2.1.1.22	0.37206
e1rtuA1	234.1.1.1	0.37204
e1uu3A1	206.1.1.24	0.37199
e2q4mA1	844.1.1.2	0.37197
e1mujA2	233.1.1.3	0.37196
e2xmeA2	7516.1.1.15	0.37196
e2ayjA1	375.1.1.24	0.37196
e1hnfA1	11.1.1.243	0.37192
e4xa7A1	3518.1.1.1	0.37192
e2i5eA1	7516.1.1.1	0.3719
e3by1A1	10.2.1.305	0.37186
e2mprA1	5084.5.2.2	0.37182
e1ndaC1	244.2.1.5	0.3718
e3ottB1	5.1.4.310	0.37179
e4u9sC1	3518.1.1.1	0.37179
e3wmfA1	2004.1.1.1405	0.37176
e3jzjA2	7523.1.1.29	0.37176
e2pm9A1	5.1.4.44	0.37173
e4kvjA1	136.1.1.8	0.37172
e2pveA1	375.1.1.31	0.37171
e4eo0A1	872.6.1.1	0.37168
e4bedA6	10.9.1.1	0.37167
e4arzB2	223.2.1.34	0.37166
e4arzA2	223.2.1.35	0.37166
e3jv4B1	11.1.1.192	0.37165
e3wbhA2	7515.1.1.1	0.37165
e2y6tE1	521.1.1.1	0.37163
e3ckfA1	77.1.1.2	0.37162
e1zsqA2	2007.2.3.4	0.37161
e4cavA1	213.1.1.101	0.3716
e4l6qA1	206.1.1.24	0.3716
e2qzxA3	1.1.1.45	0.37159
e3qr8A1	2.7.1.2	0.37155
e3qr1A15	220.1.1.41	0.37152
e3zypA1	10.1.1.108	0.37152
e1w6sA1	5.1.5.41	0.3715
e3ckgA1	77.1.1.2	0.37149
e3awzB1	214.1.1.3	0.37147
e3caiA2	7577.1.1.6	0.37146
e2nlzA1	210.1.6.1	0.37144
e4lf1B1	304.10.1.2	0.37143
e4kwyA1	7503.1.1.6	0.37143
e1syxB1	822.1.1.1	0.3714
e4a2rA1	2002.1.1.111	0.37138
e2pfuA1	2484.6.1.1	0.37137
e1vh3B1	7516.1.1.2	0.37133
e4e19A1	2484.1.1.401	0.37128
e4aioA6	2002.1.1.705	0.37127
e2iw8C1	206.1.1.24	0.37122
e2ov0A1	3156.1.1.1	0.37114
e3ahxA1	2002.1.1.702	0.37113
e2eceA1	5.1.4.35	0.37112
e2b0gA1	304.9.1.10	0.37112
e4wqnA1	1.1.9.18	0.37111
e1w96A1	206.1.3.1	0.37111
e2cx1A1	1.1.9.12	0.37109
e4tzcC1	930.1.1.7	0.37109
e2qrdG2	282.1.1.1	0.37109
e3hcjA1	930.1.1.5	0.37108
e3a21B10	12.1.1.47	0.37107
e1rmsA1	234.1.1.1	0.37106
e2jk6A1	244.2.1.5	0.37105
e4w8wA1	304.139.1.9	0.37104
e1uu9A1	206.1.1.24	0.37102
e4uzgA1	11.1.4.99	0.37099
e2icsA2	2002.1.1.12	0.37099
e1iu4A1	219.1.1.48	0.37096
e4u48A2	11.1.1.193	0.37095
e4aolA1	593.1.1.1	0.37095
e4aola1	593.1.1.1	0.37095
e3f83A1	11.1.5.109	0.37093
e1e5kA1	7516.1.1.15	0.37092
e3getB2	7577.1.1.5	0.37092
e1py0A1	3156.1.1.1	0.3709
e4mt1A5	304.28.2.3	0.3709
e3ne9A1	301.8.1.2	0.37087
e4lm8A4	11.1.1.791	0.37086
e3hv1B1	7523.1.1.56	0.37083
e3kptA7	11.1.4.99	0.37082
e1r0hA1	375.1.1.31	0.37081
e3mwmA1	101.1.2.51	0.37079
e4j0xB1	5.1.4.41	0.37078
e4y03A1	633.1.1.10	0.37078
e1a6dB3	2487.1.1.35	0.37077
e4c8bB2	206.1.1.24	0.37076
e4nurA1	247.1.1.37	0.37073
e1gd7A1	2.1.1.65	0.37066
e5dxwA1	11.1.1.765	0.37064
e4yzsB1	5.1.12.1	0.37064
e3uc4A1	206.1.1.24	0.37064
e2ywwA2	375.1.4.1	0.37064
e5a42A4	11.1.1.2281	0.37061
e2gvhA2	222.1.1.95	0.37059
e3m7nA1	2.1.1.534	0.37058
e1aqcA1	220.1.1.20	0.37057
e3qr0A2	11.2.1.2	0.37053
e3mvgA1	292.1.1.1	0.37051
e4avrA1	1.1.2.51	0.37049
e2a62A1	11.1.1.2522	0.37049
e3gf4A1	2003.1.3.36	0.37049
e1zc3B1	220.1.1.57	0.37048
e2ol7A1	77.1.1.2	0.37048
e4oebA1	11.8.1.1	0.37046
e4m1nC1	216.1.1.7	0.37044
e1mzbA1	101.1.2.51	0.37043
[truncated: 62,779 more rows]
